# Supplementary material for: Identification of Biomarkers of Human Skin Ageing in Both Genders. Wnt Signalling - A Label of Skin Ageing?
Source: PLoS One. 2012 Nov 30;7(11):e50393. doi: 10.1371/journal.pone.0050393 (PMC3511529; doi:10.1371/journal.pone.0050393)
Supplement: Table S1 — Complete list of genes regulated in female skin with age ( P -value≤0.05; detection ratio 1.3). Genes that were judged as non-detectable by the BG value criterion were excluded from analysis. (XLS) [file pone.0050393.s002.xls]

## Sheet: ratio_1_3_females
TargetID	Accession	Symbol	MIN_Signal-female young	AVG_Signal-female young	MAX_Signal-female young	NARRAYS-female young	ARRAY_STDEV-female young	BEAD_STDEV-female young	Avg_NBEADS-female young	Detection-female young	MIN_Signal-female aged	AVG_Signal-female aged	MAX_Signal-female aged	NARRAYS-female aged	ARRAY_STDEV-female aged	BEAD_STDEV-female aged	Avg_NBEADS-female aged	Detection-female aged	DiffScore-female aged	Concordance-female aged	Ratio	P-value
ILMN_20657	NM_001013701.1	LOC440157	-2.73811	10	42.6286	7	16.6422	2.79947	42	0.853107	-3.11265	48.5328	84.6544	4	38.6152	3.93155	45	0.998588	14.3148	1	4.85328	0.0370274
ILMN_1560	NM_016539.1	SIRT6	2.64008	11.2405	19.0662	7	5.25415	3.52807	33	0.898305	14.8832	38.1291	67.8409	4	27.1135	6.1383	36	0.997175	15.7217	1	3.39212	0.0267809
ILMN_18211	NM_052812.1	TRIM15	6.22363	10.589	14.0606	7	2.87785	3.10957	44	0.894068	1.77895	33.6225	57.5379	4	23.5194	3.61063	37	0.991525	15.8901	1	3.17523	0.0257626
ILMN_24244	NM_005331.3	HBQ1	-0.0713997	11.2088	25.2575	7	8.58348	2.80037	45	0.896893	12.3258	35.0899	54.6006	4	19.7846	2.88455	43	0.992938	17.1432	1	3.13057	0.0193054
ILMN_2381	NM_000804.2	FOLR3	3.28971	18.5788	51.6179	7	17.1925	3.27715	41	0.973164	7.31482	54.8201	74.8724	4	32.0211	3.93395	42	0.998588	14.6381	1	2.95068	0.0343707
ILMN_9725	NM_024043.2	MGC3101	5.4747	31.3011	49.5297	7	13.9391	4.72691	37	0.995763	19.7404	85.2981	139.563	4	60.3123	6.53732	33	0.998588	13.6461	1	2.72508	0.0431907
ILMN_22173	NM_022350.1	LRAP	58.6573	271.873	610.019	7	248.972	13.6255	41	1	529.465	728.149	996.56	4	203.804	23.748	40	1	18.9491	1	2.67827	0.0127376
ILMN_18016	NM_001013725.1	LOC441268	55.7641	118.523	185.555	7	46.1553	7.30363	35	1	114.712	278.002	486.237	4	163.751	12.9323	35	1	14.703	1	2.34555	0.0338613
ILMN_18171	NM_003708.2	RDH16	5.94334	55.2849	75.0549	7	25.4991	5.19601	40	0.998588	51.1627	125.748	193.396	4	76.9557	7.78737	37	1	13.2164	1	2.27455	0.047683
ILMN_17110	NM_001017392.1	SFRS14	19.8794	40.4575	73.3351	7	19.9807	4.42558	46	0.998588	68.0801	89.5826	121.611	4	25.1067	5.47787	42	0.998588	22.3461	1	2.21424	0.00582624
ILMN_4202	NM_004019.1	DMD	10.8396	22.9914	53.7392	7	14.2771	3.72211	42	0.985636	21.425	50.829	93.5374	4	33.3411	4.03306	38	0.999776	14.1635	1	2.21078	0.0383401
ILMN_138719	NM_015071.2	ARHGAP26	5.74757	12.2494	28.6228	7	7.81438	4.15368	41	0.913842	15.1388	26.3318	34.511	4	8.76948	3.50542	43	0.991525	16.5423	1	2.14964	0.0221701
ILMN_19991	NM_152246.1	CPT1B	25.1095	58.0084	96.0104	7	28.73	5.16846	40	0.998588	88.5857	117.738	145.309	4	24.4158	7.95091	41	1	21.6013	1	2.02967	0.00691631
ILMN_14559	NM_001012665.1	DYNC2LI1	5.15211	14.7181	31.3742	7	9.03945	3.15583	41	0.946328	21.9014	29.5631	36.5369	4	5.99773	3.79372	43	0.991525	17.5823	1	2.00862	0.0174489
ILMN_27452	NM_017539.1	DNAH3	15.0741	21.1334	36.5271	7	7.37718	3.58884	43	0.980226	21.904	42.0694	68.6153	4	21.0133	3.6744	39	0.998588	14.4608	1	1.99066	0.0358032
ILMN_10252	NM_019624.2	ABCB9	8.48161	17.4264	25.1467	7	5.60698	3.41141	40	0.966102	19.5517	33.4584	46.5808	4	12.9266	4.58532	38	0.991525	17.6974	1	1.91998	0.0169927
ILMN_137597	NM_000419.2	ITGA2B	30.0738	53.2564	85.6922	7	17.7645	5.13884	49	0.998588	45.8069	101.341	149.397	4	47.1284	6.19685	43	0.998588	14.6175	1	1.90289	0.0345343
ILMN_19313	NM_207351.2	PRRT3	131.163	167.441	201.72	7	22.4279	7.32103	44	1	179.768	318.462	559.992	4	177.822	12.7321	43	1	13.3533	1	1.90194	0.0462032
ILMN_3231	NM_178545.2	TMEM52	9.56032	28.5695	36.1069	7	9.09373	3.9576	38	0.991525	34.7164	53.0834	86.004	4	23.0391	3.87971	37	0.998588	15.1831	1	1.85804	0.0303176
ILMN_27983	NM_144666.1	DNHD1	10.7554	23.1295	41.5083	7	12.072	4.05372	43	0.988701	29.2809	42.9638	57.287	4	12.9928	4.51985	38	0.998588	15.093	1	1.85753	0.0309526
ILMN_25067	NM_005123.1	NR1H4	11.599	14.4862	16.567	7	1.8181	3.93296	40	0.935028	7.64743	26.795	38.6331	4	13.4912	4.82341	42	0.991525	14.5364	1	1.84969	0.0351852
ILMN_11975	NM_014702.3	KIAA0408	43.1468	62.1278	79.026	7	14.3303	5.8196	35	0.998588	55.4659	114.659	146.223	4	40.9342	7.02218	39	1	19.5007	1	1.84553	0.0112183
ILMN_25402	NM_005687.2	FARSLB	43.6947	95.638	148.431	7	35.4341	7.25295	40	1	94.1118	176.166	255.855	4	79.7486	9.70022	42	1	13.7248	1	1.84201	0.0424151
ILMN_26279	NM_148571.1	MRPL27	19.6288	27.7818	37.9947	7	6.20936	3.90188	43	0.991525	46.8658	50.6513	55.1956	4	3.42944	3.98206	45	0.998588	40.5471	1	1.82318	8.81631e-05
ILMN_23331	NM_152474.2	C19orf18	15.1683	29.2636	38.9573	7	8.34324	3.6392	42	0.99435	37.2516	53.0361	87.8604	4	23.5534	4.98334	35	0.998588	14.658	1	1.81236	0.0342137
ILMN_11770	NM_005309.1	GPT	340.636	464.019	675.022	7	117.135	13.672	43	1	564.447	821.191	1033.21	4	246.172	23.0935	42	1	20.5308	1	1.76974	0.00884946
ILMN_3851	NM_198271.2	LMOD3	445.823	970.283	1407.89	7	371.983	32.5781	45	1	1015.59	1702.37	2328.02	4	635.229	53.2766	40	1	14.3667	1	1.75451	0.0365868
ILMN_28810	NM_024910.1	FLJ12700	48.9723	70.5501	108.359	7	22.1899	6.95163	35	0.998588	88.8116	123.574	175.228	4	37.5547	7.34129	37	1	18.2094	1	1.75158	0.015103
ILMN_22683	NM_172312.1	SPAG8	5.06184	20.1705	32.3329	7	8.53181	3.39389	46	0.977401	25.8542	35.1868	47.112	4	8.8711	4.81768	38	0.992938	16.6307	1	1.74447	0.0217236
ILMN_6435	NM_020299.3	AKR1B10	-0.710953	46.5942	74.9631	7	23.5103	4.54344	41	0.998588	73.7047	81.0504	95.5206	4	9.85461	4.56813	37	0.998588	16.4521	1	1.7395	0.0226355
ILMN_2563	NM_198562.1	C3orf62	19.8435	34.0067	44.468	7	9.42967	3.69437	37	0.997175	42.8998	59.0951	75.3475	4	13.771	4.0667	44	0.998588	22.5171	1	1.73775	0.00560127
ILMN_17835	NM_021075.3	NDUFV3	35.9953	72.2136	124.684	7	27.6477	5.60911	42	0.998588	98.0548	125.376	166.738	4	32.2335	7.33076	47	1	17.5399	1	1.73618	0.01762
ILMN_11638	NM_024944.2	CHODL	17.5157	49.2675	75.2771	7	17.2528	4.86683	42	0.998588	56.6807	85.2893	132.062	4	34.5717	5.36219	37	0.998588	13.652	1	1.73115	0.0431323
ILMN_24747	NM_020421.2	ADCK1	90.3861	118.007	143.185	7	18.7693	6.14943	40	1	147.033	200.752	279.209	4	59.8339	7.75154	42	1	21.6776	1	1.70119	0.00679574
ILMN_14743	NM_138465.3	GLI4	48.9404	87.5378	138.494	7	30.4271	7.1481	36	0.998588	113.38	148.862	177.087	4	27.3047	9.147	41	1	20.5227	1	1.70055	0.00886597
ILMN_13971	NM_002828.2	PTPN2	18.9906	25.5198	32.643	7	4.53408	4.2584	38	0.990113	39.2693	42.9718	46.2399	4	3.55687	4.28233	35	0.998588	39.9167	1	1.68386	0.000101937
ILMN_5798	NM_052845.2	MMAB	42.5132	52.5235	68.5	7	10.8883	4.96417	44	0.998588	54.776	88.3319	121.379	4	34.9705	5.43402	45	0.998588	15.3418	1	1.68176	0.0292291
ILMN_23286	NM_003549.2	HYAL3	40.0556	54.3466	65.0602	7	10.4064	5.39196	35	0.998588	54.8472	90.7012	118.734	4	26.6371	4.83512	40	0.998588	20.3562	1	1.66894	0.00921248
ILMN_20028	NM_000156.4	GAMT	436.134	525.844	624.238	7	75.1749	16.443	48	1	482.912	876.756	1363.39	4	398.822	27.4389	46	1	13.7539	1	1.66733	0.0421318
ILMN_14871	NM_181843.1	NUDT8	531.148	662.205	819.925	7	109.19	20.128	42	1	563.671	1097.75	1549.53	4	461.985	30.2291	39	1	14.4953	1	1.65772	0.03552
ILMN_24319	NM_016173.3	HEMK1	3.51864	33.3116	54.9251	7	18.3924	3.59377	48	0.997175	52.5192	55.0526	57.1087	4	2.35005	4.45166	44	0.998588	13.2819	1	1.65266	0.0469684
ILMN_9767	NM_020386.2	HRASLS	48.3167	126.942	205.024	7	51.5551	7.00922	38	1	155.167	209.456	294.656	4	60.5579	8.74247	37	1	14.0318	1	1.65001	0.0395201
ILMN_6065	NM_032687.2	CYHR1	50.7552	75.6553	99.2873	7	15.1191	7.12558	39	0.998588	92.1242	123.553	148.464	4	23.3103	6.92623	40	1	26.2702	1	1.6331	0.00236039
ILMN_3896	NM_001011649.1	CDK5RAP2	523.346	648.742	888.445	7	135.812	17.9498	47	1	760.787	1058.37	1440.4	4	299.427	35.083	40	1	19.5281	1	1.63142	0.0111478
ILMN_12754	NM_131916.1	PPIL3	12.5445	21.0979	31.6773	7	6.9894	4.6297	37	0.981638	23.9041	34.3289	49.3988	4	11.9219	4.13963	41	0.991525	13.7124	1	1.62712	0.0425368
ILMN_5676	NM_003752.3	EIF3S8	35.6295	60.3546	79.9544	7	15.6244	4.72104	42	0.998588	62.4318	97.8893	137.396	4	32.636	6.34858	42	0.998588	15.6414	1	1.6219	0.0272809
ILMN_11054	NM_139266.1	STAT1	272.613	359.243	454.518	7	73.9066	13.7651	34	1	489.972	579.831	645.676	4	75.9641	20.9219	40	1	21.5114	1	1.61404	0.00706084
ILMN_11292	NM_003314.1	TTC1	323.212	374.31	419.151	7	34.1864	12.2536	38	1	429.712	602.372	871.332	4	207.569	17.9322	44	1	17.9491	1	1.60929	0.0160358
ILMN_21976	NM_052957.2	ACRC	23.1868	28.5203	42.1929	7	6.75085	4.12354	40	0.992938	37.168	45.6754	53.3897	4	6.91629	5.20202	37	0.998588	25.2105	1	1.6015	0.00301265
ILMN_6691	NM_006293.2	TYRO3	356.322	477.611	621.701	7	94.6454	16.2778	43	1	492.53	764.652	1025.86	4	217.952	21.4625	51	1	18.9631	1	1.60099	0.0126968
ILMN_15138	NM_001033551.1	TOM1L2	34.618	46.7572	59.9743	7	10.4429	4.7475	40	0.998588	49.1582	74.6079	102.626	4	26.7509	4.8321	45	0.998588	14.836	1	1.59565	0.0328401
ILMN_13951	NM_024803.1	TUBAL3	9.3246	21.7577	37.3868	7	8.45646	3.38211	44	0.981638	22.3002	34.683	44.165	4	9.34049	3.67914	43	0.99435	13.6614	1	1.59406	0.0430383
ILMN_4289	NM_001018.3	RPS15	81.4583	115.252	154.031	7	23.4554	8.56146	32	1	132.777	182.925	243.121	4	46.0022	9.00745	41	1	20.3297	1	1.58717	0.00926902
ILMN_19544	NM_138384.1	MTG1	31.7165	37.6451	46.6231	7	5.48557	4.39381	40	0.997175	41.5733	59.6223	82.0241	4	16.7095	3.93992	44	0.998588	20.3243	1	1.5838	0.00928037
ILMN_2757	NM_145170.2	TTC18	23.1772	42.791	82.218	7	19.121	4.08172	44	0.998588	62.4293	67.7716	77.4672	4	6.64892	4.72939	44	0.998588	14.5531	1	1.58378	0.0350498
ILMN_20273	NM_024682.1	TBC1D17	113.194	144.988	171.61	7	22.5105	9.19474	38	1	129.22	229.57	331.254	4	84.5967	12.5236	41	1	15.3147	1	1.58337	0.0294121
ILMN_22108	NM_145276.1	ZNF563	21.1092	31.3933	37.9499	7	5.84156	4.39473	37	0.995763	30.0284	49.415	66.4552	4	17.7854	4.17673	41	0.998588	14.9845	1	1.57406	0.0317356
ILMN_138760	NM_178120.3	DLX1	15.7394	25.0933	37.7241	7	8.01083	4.14993	46	0.990113	25.0391	39.2301	51.2765	4	10.8177	3.7736	41	0.997175	14.6596	1	1.56337	0.0342015
ILMN_10196	NM_207340.1	ZDHHC24	63.3347	79.0609	90.1031	7	10.4838	5.87328	44	0.998588	75.5899	123.553	186.4	4	47.458	6.36879	39	1	14.5094	1	1.56276	0.0354047
ILMN_22099	NM_006987.2	RPH3AL	24.1966	53.1957	82.2922	7	22.3692	5.11207	40	0.998588	70.8986	83.0617	95.3081	4	10.278	5.73032	38	0.998588	14.569	1	1.56144	0.0349219
ILMN_24104	NM_004707.2	ATG12	44.8426	61.6616	82.6602	7	14.1009	5.18262	45	0.998588	70.3167	96.177	120.067	4	20.3725	6.57663	41	0.998588	20.6642	1	1.55976	0.00858179
ILMN_20072	NM_001017389.1	SULT1A4	39.2063	57.4917	80.0344	7	13.6131	5.83257	34	0.998588	66.725	89.2756	128.42	4	26.9885	7.26195	35	0.998588	15.7672	1	1.55284	0.0265021
ILMN_14476	NM_032788.1	ZNF514	48.2365	70.5857	95.7066	7	15.2052	5.18806	37	0.998588	73.3532	109.587	155.64	4	40.9673	5.53028	42	0.998588	13.4878	1	1.55254	0.0447936
ILMN_24073	NM_007254.2	PNKP	452.649	526.417	688.354	7	77.5955	18.6058	40	1	569.626	814.955	1034.67	4	210.049	21.9136	45	1	20.7939	1	1.54812	0.00832934
ILMN_14229	NM_005630.1	SLCO2A1	162.891	362.114	560.623	7	132.734	13.111	41	1	442.693	559.987	708.069	4	111.29	14.6961	38	1	14.7434	1	1.54644	0.0335476
ILMN_5267	NM_017914.2	C19orf24	110.273	157.591	232.278	7	38.4527	10.2751	37	1	148.35	243.415	319.72	4	84.8249	14.1927	45	1	13.6616	1	1.5446	0.0430371
ILMN_26482	NM_004435.2	ENDOG	195.486	257.839	284.561	7	34.98	12.2338	40	1	216.683	398.175	513.358	4	130.112	17.0692	46	1	16.7382	1	1.54428	0.0211924
ILMN_1205	NM_176792.1	MRPL43	50.9328	72.8807	111.412	7	21.1735	5.56717	43	0.998588	100.277	112.277	118.359	4	8.13466	6.27223	44	1	21.7823	1	1.54056	0.00663387
ILMN_7557	NM_004564.1	PET112L	387.387	479.958	616.836	7	89.8614	16.4002	34	1	563.483	736.133	915.111	4	175.083	22.6458	42	1	20.1553	1	1.53374	0.00964878
ILMN_8695	NM_025149.3	FLJ20920	147.227	172.649	197.784	7	16.7901	7.78769	44	1	178.565	262.359	349.873	4	70.9277	10.701	40	1	20.4476	1	1.51961	0.00902066
ILMN_23247	NM_024100.3	WDR18	1409.61	1627.31	1951.28	7	191.217	35.6174	46	1	1924.76	2464.74	3219.63	4	543.241	75.9177	40	1	23.8398	1	1.51461	0.00413067
ILMN_14195	NM_133436.1	ASNS	244.893	434.757	584.657	7	106.091	13.6027	45	1	374.065	656.739	866.701	4	223.277	19.0021	41	1	13.1395	1	1.51059	0.048534
ILMN_22771	NM_138431.1	MFSD3	672.988	790.967	1061.39	7	134.336	20.4497	46	1	673.337	1194.41	1660.87	4	404.898	31.5663	41	1	14.6509	1	1.51006	0.0342699
ILMN_21938	NM_004722.2	AP4M1	18.4143	27.5627	44.5488	7	9.39667	5.25727	31	0.991525	30.5375	41.4923	48.6914	4	8.34618	4.86605	42	0.998588	14.3678	1	1.50538	0.0365777
ILMN_21416	NM_002477.1	MYL5	392.278	460.138	577.919	7	64.914	13.6135	47	1	380.666	689.504	884.516	4	228.962	19.9412	42	1	15.1977	1	1.49847	0.0302156
ILMN_18073	NM_001654.1	ARAF	207.015	234.306	272.752	7	21.9979	10.8563	37	1	263.43	350.004	549.453	4	134.191	13.353	38	1	13.4284	1	1.49379	0.0454104
ILMN_5464	NM_017984.2	ZCWPW1	210.827	300.527	438.854	7	78.4239	10.0938	45	1	253.029	448.582	522.812	4	130.994	13.0476	48	1	13.8743	1	1.49265	0.0409794
ILMN_23979	NM_021021.2	SNTB1	222.063	287.508	396.46	7	67.1883	11.7836	36	1	389.781	429.13	521.703	4	62.0616	15.3458	38	1	21.3706	1	1.49258	0.00729351
ILMN_11581	NM_017570.1	OPLAH	243.631	335.715	491.07	7	83.9799	12.2066	41	0.999999	360.855	500.54	698.949	4	147.075	18.7402	38	1	18.3895	1	1.49097	0.0144894
ILMN_25524	NM_006702.2	NTE	447.198	565.363	699.92	7	94.0175	17.599	36	1	586.874	842.394	1193.5	4	282.451	25.0378	44	1	14.3627	1	1.49001	0.0366213
ILMN_23084	NM_004044.4	ATIC	1087	1257.15	1589.96	7	201.118	31.807	40	1	1196.96	1860.2	2322.76	4	479.683	47.1903	40	1	18.1694	1	1.4797	0.0152427
ILMN_13238	NM_020314.3	MGC16824	30.8876	60.0729	74.8936	7	15.15	4.6422	37	0.998588	72.2841	88.8098	120.271	4	21.6547	5.71312	33	0.998588	15.4642	1	1.47837	0.0284174
ILMN_8527	NM_017566.2	KLHDC4	163.205	202.633	271.932	7	39.3317	10.3665	39	1	234.243	299.525	440.11	4	95.7555	9.48112	38	1	14.1177	1	1.47816	0.0387463
ILMN_20799	NM_000292.1	PHKA2	344.005	437.073	570.269	7	90.7421	13.5889	41	1	416.032	645.123	779.645	4	161.95	20.3606	41	1	16.7127	1	1.47601	0.0213171
ILMN_4321	NM_003879.3	CFLAR	615.675	820.126	1084.95	7	184.926	27.6584	40	1	894.949	1209.59	1602.51	4	306.143	29.434	42	1	15.9348	1	1.47488	0.025499
ILMN_9645	NM_006420.1	ARFGEF2	36.253	50.0293	71.6514	7	12.1594	4.58803	48	0.998588	51.2191	73.6971	92.3839	4	21.0299	4.29496	50	0.998588	14.0447	1	1.47308	0.0394029
ILMN_25815	NM_002949.2	MRPL12	493.458	552.034	605.872	7	38.5928	17.1116	41	1	483.493	812.789	1130	4	286.603	29.7316	39	1	14.4876	1	1.47235	0.0355825
ILMN_10077	NM_001013703.2	EIF2AK4	219.299	293.365	403.577	7	74.7334	11.5383	38	1	309.712	431.015	578.55	4	118.448	17.9098	39	1	13.9632	1	1.46921	0.0401499
ILMN_18335	NM_145196.1	LIPT1	10.9566	21.6594	27.6588	7	5.32452	3.8596	48	0.980226	27.2048	31.7677	41.3533	4	6.56547	4.79735	38	0.991525	16.8095	1	1.46669	0.0208473
ILMN_24882	NM_144772.1	APOA1BP	288.556	374.707	423.704	7	42.1258	11.5323	44	1	444.736	549.015	651.436	4	97.209	17.824	47	1	26.5296	1	1.46518	0.00222351
ILMN_16943	NM_007188.2	ABCB8	32.2569	42.2067	62.6826	7	11.2393	4.92139	36	0.998588	45.5836	61.6977	75.4936	4	12.4794	5.08468	42	0.998588	15.8803	1	1.4618	0.0258209
ILMN_28901	NM_015386.1	COG4	249.145	274.695	305.143	7	18.2615	12.2195	40	1	258.816	400.817	540.058	4	137.296	15.0757	45	1	14.6653	1	1.45913	0.0341563
ILMN_28154	NM_001735.2	C5	140.273	230.015	297.502	7	54.0615	8.46292	40	1	262.813	335.505	453.892	4	83.8119	13.863	45	1	15.1989	1	1.45862	0.0302071
ILMN_22546	NM_006428.3	MRPL28	123.046	149.181	203.376	7	25.722	10.4069	40	1	134.092	217.577	298.499	4	69.5324	9.98336	44	1	14.0514	1	1.45848	0.0393421
ILMN_772	NM_001010856.1	LOC147804	33.875	45.5412	59.5009	7	9.88653	4.67889	42	0.998588	52.2231	66.3671	75.0213	4	10.2779	4.59301	37	0.998588	20.462	1	1.4573	0.00899078
ILMN_19309	NM_149379.1	NSUN5C	87.479	137.408	195.469	7	36.5611	6.93442	49	1	181.154	200.138	225.865	4	18.6657	10.8845	41	1	19.3285	1	1.45652	0.0116721
ILMN_8416	NM_017814.1	FLJ20422	32.757	42.7061	49.2102	7	5.77814	4.70411	46	0.998588	45.8614	62.1732	83.612	4	16.0628	4.84935	47	0.998588	18.1461	1	1.45584	0.0153247
ILMN_9757	NM_015411.1	SUMF2	383.407	451.34	548.152	7	63.4843	21.5029	45	1	436.032	657.028	853.89	4	193.513	26.5127	47	1	15.8743	1	1.45573	0.0258564
ILMN_11475	NM_033630.1	SCAND1	694.55	863.159	1279.66	7	203.355	26.835	44	1	818.106	1256.02	1538.47	4	330.928	40.2809	45	1	14.5333	1	1.45514	0.0352103
ILMN_29559	NM_002712.1	PPP1R7	603.12	785.022	951.514	7	108.203	29.0477	39	1	814.676	1141.74	1572.78	4	356.571	37.8244	43	1	14.9915	1	1.45441	0.0316849
ILMN_19520	NM_004820.2	CYP7B1	13.1689	19.2063	26.7744	7	5.16999	4.32058	40	0.974576	22.0018	27.7828	32.0815	4	4.61917	4.19451	32	0.991525	16.4147	1	1.44655	0.0228311
ILMN_14028	NM_012088.2	PGLS	1074.58	1178.75	1371.47	7	108.2	30.4489	46	1	1143.08	1705.1	2393.83	4	532.81	49.4738	48	1	15.5852	1	1.44653	0.0276366
ILMN_19959	NM_014169.2	CHMP4A	290.353	357.085	403.819	7	44.6478	12.532	42	1	428.065	515.693	636.334	4	89.9757	17.7817	37	1	24.9893	1	1.44417	0.00317004
ILMN_12436	NM_001025930.1	TTLL3	15.9665	26.9906	40.3546	7	7.7791	3.72343	42	0.990113	33.7442	38.9369	45.5348	4	5.01604	3.65552	45	0.997175	16.3429	1	1.44261	0.0232118
ILMN_24582	NM_024605.3	ARHGAP10	357.852	443.59	654.839	7	99.9082	15.2366	46	1	521.842	638.733	746.837	4	110.057	20.1125	43	1	18.329	1	1.43992	0.0146928
ILMN_28794	NM_018379.2	FAM63A	590.599	826.718	1045.69	7	183.444	25.1856	43	1	921.369	1189.41	1472.31	4	280.651	42.7242	37	1	15.5751	1	1.43871	0.0277009
ILMN_28249	NM_001388.3	DRG2	208.742	238.447	288.812	7	31.7566	8.75841	47	1	246.363	342.144	466.97	4	104.988	12.7126	47	1	14.7704	1	1.43488	0.0333392
ILMN_29605	NM_006699.3	MAN1A2	74.916	107.644	159.83	7	31.2286	5.86677	43	1	127.88	153.762	178.797	4	20.805	7.07266	42	1	15.4904	1	1.42843	0.0282459
ILMN_3211	NM_032166.2	TREX1	140.638	170.412	210.705	7	22.9182	8.67479	42	1	172.882	243.057	348.63	4	75.6635	9.33816	45	1	14.267	1	1.42629	0.0374366
ILMN_18782	NM_031892.1	SH3KBP1	1396.47	1918.52	2902.73	7	489.723	45.2923	49	1	2224.66	2734.77	3478.21	4	556.661	80.7464	44	1	14.9773	1	1.42546	0.0317883
ILMN_138062	NM_148936.1	NSUN5C	40.1815	54.3169	69.6138	7	8.89571	6.00697	37	0.998588	56.3272	77.321	86.5591	4	14.2623	6.32891	43	0.998588	20.6427	1	1.42352	0.00862446
ILMN_8255	NM_004045.3	ATOX1	1455.11	1719.05	1908.32	7	175.236	41.5069	45	1	1588.91	2445.74	2884.79	4	602.502	62.1307	41	1	18.831	1	1.42273	0.0130889
ILMN_15727	NM_032630.2	CINP	59.6679	80.8743	111.095	7	20.3817	6.70757	43	0.998588	83.2206	114.592	132.206	4	21.5521	7.49314	43	1	15.3362	1	1.41691	0.0292674
ILMN_10054	NM_023015.3	C1orf60	521.095	668.249	789.966	7	103.104	20.5386	37	1	756.226	946.275	1239.28	4	215.353	26.6943	37	1	17.9286	1	1.41605	0.0161117
ILMN_21982	NM_025045.3	BAIAP2L2	78.9992	102.847	141.805	7	23.1627	5.68538	44	1	122.477	145.613	164.149	4	17.3083	6.12179	52	1	19.5821	1	1.41582	0.0110101
ILMN_27475	NM_015266.1	SLC9A8	84.298	111.292	139.339	7	20.0145	6.26553	42	1	120.167	157.313	196.017	4	32.5024	7.53875	40	1	17.9042	1	1.41352	0.0162024
ILMN_15250	NM_145909.1	ZNF323	98.4816	132.429	165.646	7	24.6684	7.61997	37	1	120.52	187.107	242.503	4	54.265	7.49455	41	1	13.579	1	1.41289	0.0438632
ILMN_8370	NM_001001716.1	NFKBIB	46.4309	56.3553	64.6364	7	8.18647	5.84614	35	0.998588	45.6682	79.4077	103.402	4	25.3433	7.56548	45	0.998588	13.182	1	1.40905	0.0480622
ILMN_22993	NM_020812.1	DOCK6	298.664	411.611	630.656	7	108.285	13.6784	46	1	475.381	579.55	693.894	4	115.993	17.3846	42	1	14.1026	1	1.408	0.0388815
ILMN_19022	NM_000911.3	OPRD1	26.0414	33.3941	42.1422	7	6.24436	4.84763	41	0.997175	41.1117	47.0097	58.509	4	7.90642	5.2934	40	0.998588	19.4741	1	1.40772	0.0112872
ILMN_8229	NM_173859.1	RP11-49G10.8	21.4953	32.874	44.8076	7	9.17299	4.41929	34	0.995763	38.5583	46.2687	59.9952	4	9.54028	4.48768	45	0.998588	13.2694	1	1.40746	0.0471045
ILMN_29528	NM_007309.1	DIAPH2	205.247	301.246	370.307	7	58.8308	9.26977	42	1	289.027	422.405	510.447	4	98.2893	13.4023	43	1	15.4152	1	1.40219	0.0287393
ILMN_27766	NM_153702.1	ELMOD2	25.8111	33.5157	41.6251	7	4.91131	4.52521	37	0.997175	42.5783	46.9882	52.4393	4	4.57896	3.74077	42	0.998588	28.1159	1	1.40198	0.00154315
ILMN_1609	NM_178314.2	FLJ39378	39.7863	52.88	62.9994	7	8.36922	4.98252	41	0.998588	59.1329	74.1078	95.1902	4	17.285	4.88205	42	0.998588	16.839	1	1.40143	0.0207061
ILMN_19732	NM_020402.2	CHRNA10	12.3563	26.7221	32.2083	7	6.8702	3.71421	45	0.990113	32.9066	37.3751	47.5121	4	6.80216	3.47645	47	0.997175	14.5751	1	1.39866	0.034873
ILMN_9406	NM_006110.1	CD2BP2	533.691	650.676	748.019	7	63.7325	18.3335	48	1	757.164	909.813	1082.26	4	135.29	27.3438	50	1	27.6753	1	1.39826	0.00170792
ILMN_25076	NM_025267.2	AARSD1	291.894	378.832	459.286	7	59.9832	17.1009	41	1	371.626	529.381	680.188	4	137.226	20.957	32	1	15.264	1	1.3974	0.0297574
ILMN_29449	NM_025099.2	C17orf68	58.2478	82.3317	96.2501	7	13.765	6.45027	34	0.998588	91.2582	115.042	144.765	4	22.8237	6.60824	37	1	18.3451	1	1.3973	0.0146384
ILMN_20858	NM_032366.2	MGC13114	310.872	502.753	604.512	7	105.175	15.9991	45	1	559.435	701.944	839.068	4	134.52	22.4499	42	1	16.4451	1	1.3962	0.0226718
ILMN_23038	NM_145691.3	ATPAF2	31.3959	62.7147	81.2039	7	18.7169	4.65495	39	0.998588	84.4105	87.4605	89.859	4	2.38084	5.42224	42	0.998588	15.2233	1	1.39458	0.030038
ILMN_2169	NM_138778.1	C9orf112	22.4057	43.5023	53.1345	7	11.5747	5.03567	39	0.998588	50.1517	60.6424	77.2922	4	13.0344	5.1006	43	0.998588	13.0205	1	1.394	0.0498821
ILMN_10618	NM_003946.3	NOL3	258.101	362.347	462.402	7	77.228	16.8141	38	1	333.809	503.84	646.53	4	133.942	18.7657	42	1	13.012	1	1.39049	0.0499799
ILMN_25840	NM_002154.3	HSPA4	69.3046	86.9263	105.669	7	13.3829	7.19471	46	0.998588	84.2402	120.855	161.076	4	32.6887	8.25467	40	1	14.5758	1	1.39032	0.0348672
ILMN_1600	NM_012073.3	CCT5	138.496	162.988	188.955	7	17.7309	8.81306	39	1	180.294	226.548	302.89	4	53.0725	9.56019	46	1	18.1974	1	1.38997	0.0151446
ILMN_138971	NM_005659.4	UFD1L	15.4175	22.597	29.4508	7	4.71594	3.60529	45	0.984463	22.461	31.3393	37.3639	4	7.18151	3.21191	40	0.991525	14.4531	1	1.38688	0.0358666
ILMN_137969	NM_182620.1	FAM33A	21.2944	29.6034	37.5385	7	5.49836	4.55897	36	0.99435	31.1692	41.0538	52.4987	4	8.93661	5.03455	36	0.997175	15.9217	1	1.38679	0.025576
ILMN_137462	NM_174916.1	UBR1	26.2138	36.0432	53.2411	7	9.54571	3.99574	40	0.997175	41.8833	49.9307	58.7632	4	6.92535	3.98637	37	0.998588	14.9123	1	1.3853	0.0322679
ILMN_23753	NM_133259.2	LRPPRC	304.154	338.856	375.496	7	28.991	11.8686	38	1	393.475	468.371	587.206	4	85.0383	19.2256	38	1	23.6902	1	1.38221	0.00427541
ILMN_13683	NM_152906.2	C22orf25	148.292	203.006	259.555	7	38.0367	8.96494	46	1	226.629	280.372	348.918	4	52.3379	10.4734	52	1	17.1821	1	1.3811	0.0191335
ILMN_1778	NM_024119.1	LGP2	64.7865	85.4276	121.758	7	20.0383	5.58149	43	0.998588	109.78	117.839	133.651	4	10.7955	5.94961	47	1	17.9239	1	1.3794	0.0161291
ILMN_28177	NM_024596.1	MCPH1	51.3763	64.2002	88.486	7	11.6218	4.46469	47	0.998588	74.2786	88.4992	97.7704	4	10.8643	5.57906	45	0.998588	21.0947	1	1.37849	0.00777198
ILMN_20320	NM_016531.3	KLF3	14.386	19.7923	26.7191	7	4.34584	3.52001	42	0.975989	21.3877	27.2785	33.3097	4	5.71905	4.19803	42	0.991525	14.4475	1	1.37824	0.0359132
ILMN_12835	NM_178542.3	C17orf65	38.2933	53.069	66.8571	7	10.5913	5.71364	41	0.998588	49.6152	73.1037	90.6607	4	18.4599	5.43361	44	0.998588	13.4847	1	1.37752	0.0448257
ILMN_5871	NM_212551.2	LYSMD1	19.3608	23.4137	27.9047	7	3.30475	4.12732	39	0.985876	25.5971	32.2197	34.6299	4	4.41752	4.43509	37	0.991525	23.6426	1	1.3761	0.00432259
ILMN_28793	NM_020381.2	PDSS2	275.043	348.55	454.498	7	64.9229	13.5691	40	1	409.69	478.205	585.699	4	78.0945	15.3308	40	1	18.0577	1	1.37198	0.0156397
ILMN_10621	NM_033294.2	CASP1	175.893	248.411	307.799	7	53.1074	10.6665	38	1	293.403	340.428	385.586	4	44.9439	12.4248	48	1	17.5827	1	1.37042	0.0174475
ILMN_20578	NM_024570.1	FLJ11712	71.9114	102.129	138.312	7	22.1666	6.1241	44	1	102.946	139.893	164.616	4	27.8456	9.28221	44	1	14.6237	1	1.36977	0.0344849
ILMN_9137	NM_030974.2	SHARPIN	272.172	320.004	463.986	7	66.208	11.3806	46	1	337.447	436.976	500.424	4	69.721	15.922	42	1	16.6169	1	1.36553	0.0217928
ILMN_5542	NM_178505.4	TMEM26	36.439	41.7749	51.8709	7	5.59789	4.41216	43	0.998588	43.958	57.0034	73.4378	4	12.3459	5.22599	45	0.998588	17.3292	1	1.36454	0.0184959
ILMN_6639	NM_001001975.1	ATP5D	2657.91	3246.15	3996.9	7	410.994	96.7772	37	1	2894.06	4421.98	6064.88	4	1308.03	127.923	37	1	13.0665	1	1.36222	0.0493571
ILMN_26157	NM_144598.2	LRRC28	268.997	302.639	339.923	7	28.244	11.7049	36	1	261.59	410.675	477.026	4	100.488	12.0022	42	1	16.5599	1	1.35698	0.0220807
ILMN_5407	NM_002028.3	FNTB	305.945	342.618	421.324	7	42.113	14.6214	34	1	407.087	464.908	499.377	4	43.3984	19.4502	39	1	28.8046	1	1.35693	0.00131686
ILMN_28971	NM_080677.1	DYNLL2	403.496	492.169	596.986	7	69.461	13.5929	46	1	497.592	667.078	858.279	4	171.536	18.4114	47	1	14.3123	1	1.35538	0.0370481
ILMN_20850	NM_177925.1	H2AFJ	1869.9	2413.19	3217.11	7	485.954	68.6874	40	1	2148.9	3265.82	3693.11	4	745.743	81.0818	51	1	13.4451	1	1.35332	0.0452363
ILMN_25750	NM_170721.1	MSI2	15.5422	25.558	31.3803	7	5.32734	3.90837	33	0.990113	29.8117	34.5861	42.6574	4	5.66324	3.48366	33	0.992938	15.75	1	1.35324	0.0266075
ILMN_535	NM_014110.3	PPP1R8	27.8983	37.4677	51.9956	7	8.47605	4.50747	39	0.997175	44.2654	50.6711	61.4378	4	8.03662	4.58542	42	0.998588	14.9038	1	1.35239	0.0323311
ILMN_138621	NM_001013649.1	LOC388969	145.315	195.399	232.314	7	25.8622	9.45764	38	1	181.991	264.147	332.443	4	64.5815	11.2562	40	1	15.1282	1	1.35183	0.0307032
ILMN_7095	NM_004493.1	HADH2	1573.79	1823.44	2145.37	7	239.206	47.209	45	1	1661.42	2461.78	3212	4	678.606	69.278	51	1	13.4666	1	1.35007	0.0450134
ILMN_2437	NM_152684.1	FLJ39653	64.6866	116.291	162.834	7	33.0217	7.87385	43	1	143.585	156.986	172.752	4	12.1299	8.09039	38	1	13.4976	1	1.34994	0.0446927
ILMN_23137	NM_020745.1	AARSL	100.915	136.753	164.65	7	27.015	7.18768	41	1	145.489	184.222	198.764	4	25.9148	8.32688	44	1	17.1318	1	1.34711	0.0193561
ILMN_17188	NM_153035.1	C1orf83	108.303	123.624	134.245	7	8.78278	7.32283	41	1	109.891	166.069	213.724	4	47.3569	8.96405	38	1	13.9598	1	1.34334	0.0401805
ILMN_26849	NM_016209.1	HSPC176	1446.09	1986.94	2368.57	7	298.549	54.3328	40	1	1839.89	2665.41	3223.56	4	661.977	60.3577	43	1	13.9043	1	1.34146	0.0406981
ILMN_1359	NM_016011.2	MECR	65.6839	85.1568	102.613	7	11.6831	6.12041	39	0.998588	86.675	113.787	140.717	4	22.3249	6.21507	38	1	17.1823	1	1.33621	0.0191324
ILMN_18776	NM_177424.1	STX12	418.051	500.048	782.991	7	130.042	15.6037	44	1	610.175	667.998	752.38	4	67.1852	22.5301	47	1	13.7798	1	1.33587	0.0418813
ILMN_17038	NM_199173.2	BGLAP	38.9085	48.6352	61.9585	7	8.62703	4.96888	45	0.998588	51.9501	64.8719	82.9303	4	13.7082	5.21089	43	0.998588	14.311	1	1.33385	0.0370595
ILMN_15252	NM_052850.2	GADD45GIP1	74.4976	91.8156	115.134	7	14.3557	8.73487	44	0.998588	95.7062	122.332	145.326	4	25.7153	7.8076	43	1	15.2294	1	1.33237	0.0299957
ILMN_16996	NM_138408.2	C6orf51	155.208	179.514	215.524	7	21.2803	9.86148	43	1	175.329	239.101	318.922	4	61.4159	11.2118	50	1	14.0444	1	1.33194	0.0394062
ILMN_18916	NM_198083.1	DHRS4L2	217.555	288.822	382.782	7	59.9382	11.1	42	1	329.372	384.422	453.842	4	51.6269	13.0947	39	1	15.8552	1	1.331	0.0259702
ILMN_1405	NM_018146.2	RNMTL1	549.002	623.191	709.204	7	54.4557	18.1609	42	1	602.702	826.544	1044.49	4	208.969	23.1687	47	1	14.8685	1	1.32631	0.0325953
ILMN_21951	NM_016207.2	CPSF3	640.174	693.485	766.143	7	43.7779	18.4551	47	1	662.906	915.494	1170.53	4	227.609	22.6975	47	1	15.4219	1	1.32014	0.0286955
ILMN_8293	NM_020917.1	KIAA1559	31.2496	40.1781	57.8762	7	8.70984	3.8806	39	0.998588	42.689	52.9733	64.38	4	9.24389	3.90133	42	0.998588	13.2502	1	1.31846	0.0473128
ILMN_14055	NM_145315.3	LACE1	29.3541	40.2521	49.6332	7	7.35226	4.40147	39	0.998588	49.8259	53.0563	59.279	4	4.24043	4.07597	47	0.998588	19.3115	1	1.3181	0.011718
ILMN_5841	NM_145702.1	TIGD1	23.7828	30.5438	40.6787	7	5.393	4.96484	33	0.995763	31.4828	40.2027	47.1013	4	6.94107	6.6179	28	0.997175	15.3317	1	1.31623	0.0292974
ILMN_10152	NM_021004.2	DHRS4	195.091	265.92	341.426	7	53.1587	11.1986	37	1	274.808	349.875	408.95	4	55.5439	11.4015	44	1	14.5751	1	1.31572	0.0348728
ILMN_21205	NM_022128.1	RBKS	84.1454	92.1042	114.644	7	11.2391	5.43716	40	0.998588	108.94	121.111	147.343	4	17.6561	6.42776	32	1	20.8604	1	1.31493	0.0082027
ILMN_6348	NM_080632.1	UPF3B	245.343	310.847	414.9	7	59.9083	10.7153	45	1	358.034	408.705	500.008	4	62.5298	13.0417	47	1	15.188	1	1.31481	0.0302828
ILMN_4694	NM_021199.2	SQRDL	339.474	420.519	516.57	7	57.7273	14.0592	43	1	462.885	552.343	624.006	4	69.3081	16.7584	41	1	21.0495	1	1.31348	0.00785322
ILMN_4146	NM_023935.1	C20orf116	669.747	788.237	1016.54	7	113.107	23.3428	39	1	791.851	1034.34	1381.54	4	248.259	37.0341	40	1	13.299	1	1.31222	0.0467841
ILMN_26245	NM_005053.2	RAD23A	1145.49	1302.25	1514.14	7	131.826	34.9244	43	1	1350.41	1708.56	2275.81	4	410.564	57.9154	40	1	14.6322	1	1.31201	0.0344173
ILMN_20961	NM_002795.2	PSMB3	2494.52	2870.78	3235.61	7	250.246	71.2196	45	1	2964.76	3763.73	4754.08	4	738.94	98.1211	45	1	18.3345	1	1.31105	0.0146742
ILMN_15399	NM_016128.3	COPG	410.396	486.754	608.531	7	79.6918	14.8549	45	1	492.893	637.537	702.613	4	97.3567	21.3509	43	1	16.8221	1	1.30977	0.020787
ILMN_3280	NM_015655.2	ZNF337	272.235	338.368	397.247	7	39.0333	10.4167	45	1	359.4	442.239	583.779	4	99.7112	17.3044	42	1	14.8348	1	1.30698	0.0328492
ILMN_11329	NM_006284.2	TAF10	822.771	936.868	1165.51	7	119.975	27.9697	40	1	1002.71	1223.62	1482.07	4	198.522	35.3216	45	1	18.4931	1	1.30608	0.0141478
ILMN_11651	NM_022039.3	FBXW4	623.903	752.206	983.025	7	118.82	23.908	39	1	705.811	980.535	1103.35	4	185.924	31.9091	37	1	14.8293	1	1.30355	0.0328907
ILMN_136948	NM_130434.2	DPP8	426.672	494.176	572.789	7	55.6819	15.2191	42	1	303.959	379.776	491.938	4	80.2942	11.6493	44	1	-16.9155	1	0.768504	0.0203446
ILMN_137989	NM_000271.1	NPC1	356.389	446.931	519.217	7	63.7598	16.1733	43	1	263.946	343.136	402.191	4	61.2932	13.1575	41	1	-15.6341	1	0.767761	0.0273272
ILMN_5438	NM_001543.3	NDST1	382.717	446.365	557.471	7	62.4661	17.7288	39	1	259.185	342.536	417.998	4	85.3798	13.5541	43	1	-13.5309	1	0.76739	0.0443515
ILMN_9092	NM_003418.1	ZNF9	3838.57	4283.92	4663.68	7	298.159	112.525	42	1	2128.21	3281.61	4628.9	4	1080.95	104.447	38	1	-13.8992	1	0.76603	0.0407456
ILMN_1730	NM_021183.3	RAP2C	241.579	270.089	311.466	7	29.8175	10.8069	48	1	174.114	206.523	273.187	4	45.4389	8.4165	42	1	-17.0761	1	0.764648	0.0196061
ILMN_4672	NM_139058.1	ARX	20.6958	28.3363	32.6423	7	4.37299	4.54655	42	0.991525	20.6637	21.664	22.5601	4	0.808701	3.95539	37	0.978814	-17.9434	1	0.764532	0.0160569
ILMN_19803	NM_181442.1	ADNP	304.654	362.27	441.553	7	49.0322	14.8987	35	1	172.159	276.87	353.62	4	76.2723	13.887	37	1	-13.2038	1	0.764264	0.0478209
ILMN_138635	NM_001004.2	RPLP2	12631.3	15152.4	17399	7	1577.87	419.83	44	1	9509.97	11560	15304.9	4	2573.24	261.438	52	1	-17.6496	1	0.762915	0.0171805
ILMN_9546	NM_004451.3	ESRRA	204.449	310.764	384.253	7	57.1706	12.295	34	1	195.54	237.057	263.542	4	30.0804	10.5164	33	1	-13.7136	1	0.76282	0.0425249
ILMN_25053	NM_003192.1	TBCC	308.92	359.485	434.757	7	50.1867	15.3319	46	1	214.903	274.151	314.864	4	42.7046	10.3864	51	1	-17.17	1	0.762622	0.0191866
ILMN_16945	NM_001015.3	RPS11	17192	18810.5	20562.1	7	1384.2	457.011	47	1	11692.3	14328.3	18057.1	4	2677.05	373.925	42	1	-23.3133	1	0.761718	0.00466303
ILMN_138613	NM_007209.2	RPL35	10962.6	13945.6	15457.2	7	1457.59	359.287	40	1	9202.16	10618.2	12490.7	4	1392.63	276.791	48	1	-23.0541	1	0.761401	0.00494985
ILMN_16484	NM_018103.3	LRRC8D	288.152	310.807	335.277	7	14.3285	11.0056	47	1	137.906	236.534	276.879	4	66.1496	8.47214	38	1	-18.0169	1	0.761032	0.0157874
ILMN_137556	NM_004896.2	VPS26	413.29	536.291	691.693	7	92.891	17.8172	40	1	318.708	407.152	514.286	4	83.7198	15.4182	39	1	-13.2141	1	0.7592	0.0477077
ILMN_28759	NM_001620.1	AHNAK	15897.8	17599.6	20504.1	7	1667	474.706	42	1	11512.8	13360.6	18113.2	4	3173.9	340.861	39	1	-17.9896	1	0.759142	0.0158871
ILMN_14947	NM_032208.1	ANTXR1	2023.31	2328.15	2633.12	7	202.544	68.8589	37	1	1629.96	1765.84	2063.24	4	200.423	64.9627	37	1	-27.9255	1	0.758473	0.00161232
ILMN_138674	NM_014521.1	SH3BP4	667.694	891.812	1001.69	7	107.31	22.1864	42	1	453.46	676.045	807.623	4	154.378	20.2433	44	1	-16.5132	1	0.758058	0.0223194
ILMN_14365	NM_145025.2	C6orf199	21.2097	27.1142	32.5928	7	4.33327	3.6298	41	0.991525	14.0485	20.5536	26.0701	4	5.12598	3.07484	40	0.978814	-13.0603	1	0.758038	0.0494274
ILMN_19674	NM_002370.2	MAGOH	1401.15	1747.54	2127.33	7	231.231	43.9658	42	1	1050.99	1324.64	1796.93	4	333.647	35.219	50	1	-14.7137	1	0.758003	0.0337778
ILMN_599	NM_032357.2	MGC12981	746.985	950.311	1110.38	7	130.539	28.8997	43	1	549.091	719.884	974.807	4	191.126	24.9044	41	1	-13.9643	1	0.757525	0.0401395
ILMN_10207	NM_002107.3	H3F3A	11564.7	13769.2	15410.2	7	1260.24	371.751	41	1	9438.55	10429.5	11952.6	4	1194.82	277.713	47	1	-27.0173	1	0.757451	0.00198732
ILMN_8210	NM_001005174.1	OR52N2	19.3827	27.1369	31.1673	7	3.81255	4.05756	45	0.991525	17.1754	20.5238	25.0345	4	3.28497	3.35763	42	0.974576	-17.5067	1	0.756306	0.0177553
ILMN_7792	NM_004569.2	PIGH	141.874	152.214	179.149	7	13.0029	7.60578	47	1	79.5638	114.835	163.674	4	39.4814	5.67524	44	1	-13.7885	1	0.754431	0.0417973
ILMN_2448	NM_001023.2	RPS20	11493.3	14760.4	17039.2	7	1775.65	345.765	45	1	9245.57	11128.2	16538.8	4	3607.51	278.936	48	1	-13.1623	1	0.753923	0.0482807
ILMN_7745	NM_152493.2	FLJ25476	743.591	874.065	1013.31	7	84.3914	24.7804	45	1	581.856	658.741	762.727	4	76.4258	21.2121	44	1	-26.3611	1	0.753652	0.00231149
ILMN_12016	NM_018200.2	HMG20A	187.798	220.741	260.844	7	29.2119	9.46644	44	1	120.657	166.216	212.106	4	43.7874	8.01129	42	1	-14.7237	1	0.752991	0.0337004
ILMN_6591	NM_030582.2	COL18A1	865.118	1039.1	1287.86	7	143.619	26.884	41	1	617.761	780.348	986.623	4	157.013	21.3333	42	1	-16.733	1	0.750985	0.0212179
ILMN_12136	NM_015124.2	DIP	457.225	566.339	676.554	7	83.5335	19.4509	40	1	325.249	424.787	497.158	4	74.0084	13.6402	41	1	-16.8802	1	0.750058	0.0205106
ILMN_30266	NM_001022.3	RPS19	16534.3	18833.6	20417.7	7	1469.02	433.977	47	1	11445.6	14115.6	19072.6	4	3382.49	325.912	53	1	-20.2401	1	0.74949	0.00946217
ILMN_9102	NM_018490.1	LGR4	417.631	478.807	558.646	7	47.6472	15.7877	41	1	258.918	358.574	498.414	4	108.131	13.806	43	1	-15.4708	1	0.74889	0.0283739
ILMN_26697	NM_014321.2	ORC6L	27.1615	35.2329	41.7621	7	5.5558	3.82023	43	0.997175	20.4304	26.3774	30.1997	4	4.40727	3.16563	39	0.991525	-16.2438	1	0.748658	0.0237477
ILMN_22413	NM_175709.2	CBX7	878.552	991.571	1256.68	7	133.166	26.8424	48	1	519.427	741.673	892.799	4	162.445	24.7476	47	1	-16.6719	1	0.747978	0.0215186
ILMN_25410	NM_032017.1	STK40	32.461	45.6566	53.4496	7	6.98955	5.9374	33	0.998588	30.1855	34.1466	43.1013	4	6.0453	3.91959	35	0.991525	-16.4478	1	0.747901	0.022658
ILMN_29076	NM_004339.2	PTTG1IP	1114.9	1350.69	1511.55	7	147.703	46.1232	32	1	625.499	1008.39	1294.04	4	299.466	32.7259	36	1	-15.3488	1	0.746574	0.0291825
ILMN_4411	NM_003348.3	UBE2N	946.414	1015.44	1151.73	7	89.4404	35.7318	33	1	601.187	757.921	892.907	4	126.04	24.3517	31	1	-24.975	1	0.746397	0.0031805
ILMN_26130	NM_000976.2	RPL12	14212.3	16120.3	17992.8	7	1260.85	423.807	43	1	10515.3	12023.2	15600.5	4	2413.07	311.284	44	1	-23.5727	1	0.745842	0.00439267
ILMN_17716	NM_005828.2	WDR68	468.991	693.461	815.831	7	123.641	20.2759	41	1	361.878	517.091	660.074	4	122.573	16.2346	42	1	-13.154	1	0.745667	0.0483722
ILMN_25121	NM_024035.1	C8orf51	23.1153	30.7579	38.3606	7	5.55846	4.40455	38	0.995763	19.0153	22.9167	26.936	4	3.50421	2.69062	37	0.980226	-14.8286	1	0.745067	0.0328956
ILMN_523	NM_017749.2	FLJ20294	21.8118	28.037	36.1327	7	4.85244	4.16952	42	0.991525	15.9601	20.8859	25.2296	4	4.11485	4.04048	40	0.978814	-14.4871	1	0.744941	0.0355872
ILMN_16226	NM_015995.2	KLF13	2210.34	2546.34	2793.04	7	247.885	64.2085	48	1	1754.45	1896.77	2126.2	4	174.841	57.2002	48	1	-28.7817	1	0.744901	0.00132384
ILMN_25295	NM_032801.3	JAM3	967.303	1245.02	1499.06	7	208.34	34.7458	48	1	560.606	927.278	1103.91	4	247.458	27.3561	46	1	-13.1511	1	0.74479	0.0484049
ILMN_3465	NM_005920.2	MEF2D	623.532	723	821.258	7	78.684	19.0267	42	1	462.473	538.027	615.331	4	69.6743	18.462	42	1	-24.3695	1	0.744159	0.00365641
ILMN_5550	NM_022551.2	RPS18	10229.7	13258.5	15146.3	7	1794.13	327.007	44	1	8577.03	9859.17	11932.9	4	1502.69	252.788	50	1	-19.5521	1	0.743611	0.0110864
ILMN_2041	NM_015470.1	RAB11FIP5	531.769	642.734	780.47	7	96.864	17.8694	40	1	434.293	477.394	506.407	4	30.7474	14.0984	41	1	-20.0318	1	0.742755	0.00992706
ILMN_14418	NM_014851.2	KLHL21	882.538	973.746	1071.62	7	69.4808	26.0926	45	1	499.862	723.204	862.2	4	173.072	21.0825	44	1	-21.5788	1	0.742703	0.00695211
ILMN_29884	NM_001421.1	ELF4	296.434	356.73	473.818	7	68.1166	11.529	37	1	205.642	264.366	316.846	4	48.1958	8.52968	44	1	-13.7738	1	0.741081	0.0419396
ILMN_2216	NM_020863.2	ZNF406	18.4071	25.789	29.9723	7	3.71746	3.79617	42	0.990113	14.8461	19.0928	26.2852	4	5.01405	2.55645	38	0.966102	-15.0382	1	0.740347	0.0313456
ILMN_15691	NM_004311.2	ARL3	120.955	153.483	191.462	7	24.7673	6.7946	44	1	72.4536	113.478	144.075	4	30.4687	5.03779	41	1	-13.8575	1	0.739352	0.0411386
ILMN_20388	NM_015710.3	GLTSCR2	13848.5	16198.5	17654.6	7	1506.72	387.087	48	1	10778.3	11969.3	13445	4	1143.07	294.986	44	1	-30.3161	1	0.738914	0.000929811
ILMN_3512	NM_015894.2	STMN3	1767.9	2069.18	2342.72	7	187.794	52.248	40	1	1382.02	1528.33	1639.27	4	107.195	35.3762	48	1	-32.5946	1	0.738616	0.000550223
ILMN_24804	NM_015299.1	KIAA0323	243.73	277.329	335.617	7	37.6563	10.5178	42	1	162.081	204.772	264.528	4	44.5307	8.01252	36	1	-17.4633	1	0.738372	0.0179335
ILMN_28872	NM_001006.3	RPS3A	6640.9	7688.51	8565.72	7	571.028	202.43	39	1	4707.44	5676.24	6465.71	4	736.831	155.486	46	1	-31.8252	1	0.738276	0.000656864
ILMN_992	NM_001031.4	RPS28	9292.14	11287.7	12247.8	7	1022.49	335.687	42	1	6616.73	8332.88	10608.3	4	1664.91	269.829	39	1	-23.098	1	0.738227	0.00489999
ILMN_25976	NM_001014.3	RPS10	16147.7	18509.1	19888.2	7	1568.45	447.641	42	1	10507.4	13660.2	17992.4	4	3130.87	316.133	44	1	-21.6704	1	0.738026	0.00680702
ILMN_22670	NM_030577.1	MGC10993	115.855	125.221	135.119	7	7.24624	6.59803	41	1	71.1989	92.2915	121.773	4	22.4758	4.80169	39	0.998588	-22.9713	1	0.737029	0.00504507
ILMN_19969	NM_015937.2	PIGT	1031.16	1301.14	1663.54	7	231.643	33.4256	48	1	774.098	958.55	1088.74	4	141.464	33.0527	41	1	-15.7936	1	0.7367	0.0263416
ILMN_19382	NM_002398.2	MEIS1	169.103	198.572	240.701	7	22.9253	8.59845	43	1	105.508	146.23	225.304	4	53.6877	7.73957	48	1	-13.3233	1	0.736408	0.0465228
ILMN_16949	NM_024898.1	DENND1C	63.8534	84.0508	95.5828	7	10.0326	7.49499	40	0.998588	53.2753	61.8851	74.7926	4	9.30694	5.56406	39	0.998588	-22.4711	1	0.736282	0.005661
ILMN_2729	NM_014717.1	ZNF536	19.4369	32.3741	37.7628	7	6.26476	4.04142	46	0.995763	18.5729	23.8354	28.1601	4	3.95508	3.24954	38	0.985876	-14.2181	1	0.736249	0.0378612
ILMN_5992	NM_178526.1	MGC26694	36.0618	43.122	56.8964	7	6.78761	4.7411	44	0.998588	26.8944	31.703	39.6895	4	5.75697	3.15878	43	0.991525	-16.9736	1	0.735193	0.0200741
ILMN_28396	NM_002952.3	RPS2	16097.1	18478.8	20776.5	7	1928.76	442.626	49	1	11441.8	13556.6	17809.8	4	2887.39	299.889	53	1	-21.206	1	0.73363	0.00757529
ILMN_25376	NM_015245.1	ANKS1A	793.474	892.972	982.712	7	77.34	21.4545	54	1	459.911	653.942	906.183	4	215.087	22.638	44	1	-16.3932	1	0.732321	0.0229446
ILMN_22246	NM_005740.2	DNAL4	745.346	868.905	983.149	7	100.194	20.7749	49	1	493.107	635.267	730.798	4	105.133	17.9195	39	1	-22.8055	1	0.731112	0.00524143
ILMN_21231	NM_032832.3	LRP11	489.347	568.438	690.89	7	66.8513	16.9418	47	1	308.323	415.162	596.464	4	136.923	12.3616	45	1	-15.0276	1	0.730356	0.0314222
ILMN_16298	NM_001000.2	RPL39	15252.7	17339.1	20652.3	7	1978.9	404.189	43	1	10814.6	12660.6	16331.8	4	2486.84	280.659	47	1	-21.4044	1	0.730176	0.00723696
ILMN_12818	NM_002954.3	RPS27A	10042.8	13707.3	16362.1	7	2056.61	353.441	39	1	8887.8	9996.02	11485	4	1091.1	250.078	42	1	-20.3583	1	0.729248	0.00920806
ILMN_26064	NM_014947.3	FOXJ3	604.432	683.017	803.59	7	80.3647	22.1616	39	1	357.039	497.463	611.549	4	112.893	15.7034	41	1	-19.6594	1	0.728332	0.0108159
ILMN_6053	NM_139321.1	ATRN	262.095	354.633	409.548	7	51.1945	11.6825	42	1	229.498	258.279	300.801	4	34.6281	9.88471	40	1	-20.4706	1	0.728299	0.00897298
ILMN_985	NM_020338.2	RAI17	2270.66	2704.2	3293.88	7	401.378	61.7123	42	1	1507.68	1963.7	2551.27	4	480.976	47.2784	38	1	-16.4853	1	0.726167	0.0224633
ILMN_13487	NM_001016.3	RPS12	14966.2	17356.1	19297.7	7	1703.98	405.211	52	1	10200.5	12598.7	17527.7	4	3339.22	324.441	46	1	-19.6009	1	0.725895	0.0109626
ILMN_17828	NM_030918.5	SNX27	984.415	1073.39	1209.83	7	77.0154	27.6536	43	1	618.163	778.558	970.005	4	162.113	21.7001	45	1	-26.1872	1	0.725326	0.00240593
ILMN_1281	NM_005859.3	PURA	412.697	454.655	521.929	7	47.1752	17.8858	38	1	265.119	328.683	439.141	4	79.6465	11.6677	45	1	-20.6975	1	0.722928	0.00851627
ILMN_9657	NM_002414.3	CD99	2801.02	3608.23	4560.93	7	587.904	86.4334	47	1	2150.24	2608.27	2993.74	4	368.449	74.4893	40	1	-18.523	1	0.722867	0.0140508
ILMN_5443	NM_201268.1	MBTPS1	1033.47	1233.32	1484.44	7	158.709	35.0695	39	1	596.871	890.926	1263.68	4	315.7	27.4206	45	1	-14.2942	1	0.72238	0.0372036
ILMN_137754	NM_005337.2	HEM1	117.573	150.174	196.697	7	25.0128	7.28044	45	1	73.924	108.431	137.278	4	26.7472	5.54902	46	1	-15.4234	1	0.722036	0.0286853
ILMN_10493	NM_181349.1	SMURF1	116.021	137.91	158.054	7	13.125	7.74856	39	1	81.0502	99.5069	123.112	4	18.0451	6.10218	32	0.998588	-25.72	1	0.721535	0.0026792
ILMN_3898	NM_213589.1	RAPH1	339.694	432.687	591.488	7	82.5771	15.991	39	1	255.613	312.115	382.235	4	54.8757	11.4867	39	1	-15.2888	1	0.721341	0.0295885
ILMN_26007	NM_001012.1	RPS8	15114.4	16335.6	17280.4	7	887.785	415.807	51	1	9837.11	11782.1	16103.6	4	2908.47	299.144	46	1	-24.8892	1	0.721253	0.00324402
ILMN_13809	NM_017810.2	ZNF434	280.745	297.967	324.078	7	14.8453	11.1809	40	1	158.318	214.796	267.294	4	50.833	9.34512	34	1	-26.2347	1	0.720872	0.00237972
ILMN_17789	NM_000418.2	IL4R	1069.56	1253.58	1485.52	7	146.794	31.3869	45	1	587.226	903.536	1180.97	4	245.281	20.6711	44	1	-18.324	1	0.720765	0.0147095
ILMN_26225	NM_001009993.1	LOC130074	483.229	549.692	604.448	7	40.6706	17.1136	44	1	322.778	395.617	489.05	4	72.9368	10.9682	44	1	-28.7917	1	0.719707	0.00132077
ILMN_16114	NM_015033.2	FNBP1	1426.93	2291.85	2747.42	7	420.885	55.9387	43	1	1282.24	1649.23	1919.32	4	294.391	34.6405	48	1	-15.9439	1	0.719606	0.0254457
ILMN_22430	NM_020795.2	NLGN2	126.843	162.201	199.28	7	28.6044	7.77184	44	1	72.651	116.602	154.068	4	37.9942	5.48423	44	1	-13.0699	1	0.718873	0.0493185
ILMN_25988	NM_004985.3	KRAS	214.385	254.445	315.775	7	40.3238	10.0328	45	1	147.611	182.855	230.995	4	35.0151	7.55092	45	1	-17.9436	1	0.718643	0.0160559
ILMN_8227	NM_000675.3	ADORA2A	26.6461	35.2407	46.0793	7	6.75298	4.39526	40	0.997175	19.1888	25.3144	30.6102	4	6.05142	3.71899	30	0.990113	-14.1769	1	0.718329	0.038222
ILMN_22656	NM_194331.1	RNF38	714.049	856.692	1114.99	7	134.944	25.3446	39	1	459.244	615.057	776.499	4	167.684	18.4208	41	1	-15.6178	1	0.717944	0.0274294
ILMN_7737	NM_001001390.1	CD44	5485.67	8195.2	10147.4	7	1391.79	208.622	45	1	4012.36	5881.24	6907.18	4	1280.07	145.161	43	1	-16.2938	1	0.717644	0.0234758
ILMN_137810	NM_003333.2	UBA52	16125.8	18150.1	19135.5	7	1182.18	403.003	45	1	11152.3	13023.5	17835.1	4	3223.89	364.929	41	1	-24.4203	1	0.717544	0.00361384
ILMN_18662	NM_007111.3	TFDP1	780.739	1061.29	1267.24	7	155.198	30.3772	38	1	475.778	761.399	1145.49	4	290.556	25.4292	32	1	-13.1075	1	0.717428	0.0488932
ILMN_7542	NM_000199.2	SGSH	105.483	132.991	173.674	7	22.0176	6.87973	43	1	70.5594	95.3558	127.344	4	28.6202	4.63059	44	0.998588	-14.4116	1	0.717009	0.0362111
ILMN_25194	NM_199324.1	OTUD4	572.012	744.189	826.073	7	82.8077	21.4773	42	1	434.691	533.366	603.109	4	73.1156	13.6721	48	1	-26.4976	1	0.716708	0.00223993
ILMN_10938	NM_001025071.1	RPS14	14472.9	16910.5	19449.9	7	2086	408.38	46	1	10460.7	12114.6	15702.9	4	2441.62	330.597	50	1	-21.4562	1	0.716395	0.00715127
ILMN_17926	NM_015455.3	CNOT6	158.607	272.907	310.463	7	51.4122	9.8825	42	1	144.014	194.416	226.486	4	37.5382	7.68111	43	1	-15.777	1	0.712389	0.0264423
ILMN_29169	NM_001003703.1	ATP5J	2182.96	2467.22	2768.8	7	249.299	59.2478	51	1	1090.73	1757.38	2740.98	4	761.174	41.5757	52	1	-13.552	1	0.712292	0.0441367
ILMN_24939	NM_007027.2	TOPBP1	369.205	456.756	586.943	7	77.5394	15.4873	44	1	243.303	325.203	381.922	4	65.0456	11.1433	45	1	-17.2014	1	0.711984	0.0190486
ILMN_11341	NM_000993.2	RPL31	15156.6	16409.1	19217.7	7	1554.33	378.398	46	1	8911.14	11672.7	16358	4	3256.17	293.854	49	1	-20.5663	1	0.711355	0.00877754
ILMN_27051	NM_080836.2	STK35	1036.36	1182.64	1366.46	7	108.545	27.9927	45	1	631.733	840.745	1256.3	4	281.98	26.6652	43	1	-17.8478	1	0.710905	0.0164141
ILMN_11938	NM_000996.2	RPL35A	14540.2	17155	19376.8	7	1707.73	361.996	47	1	10635.9	12167	16246.6	4	2722.91	318.643	44	1	-23.6639	1	0.709239	0.00430136
ILMN_4412	NM_001681.2	ATP2A2	848.06	923.454	1150.58	7	104.914	30.5032	46	1	426.401	654.652	954.074	4	239.986	21.9674	46	1	-13.6201	1	0.708917	0.0434499
ILMN_436	NM_000248.2	MITF	177.057	216.875	309.738	7	46.6048	9.87758	42	1	133.692	153.523	186.823	4	24.5701	8.23969	38	1	-14.6236	1	0.707887	0.0344857
ILMN_2442	NM_004772.1	C5orf13	380.319	531.112	720.164	7	109.74	16.8478	44	1	299.241	375.86	427.522	4	54.4173	10.5533	47	1	-15.4772	1	0.707685	0.0283324
ILMN_4848	NM_005207.2	CRKL	1603.28	2163.86	2634.61	7	367.63	52.137	41	1	1160.61	1528.74	1822.67	4	278.472	44.8168	33	1	-18.0813	1	0.706487	0.0155551
ILMN_27395	NM_001030009.1	RPS15A	15411.2	18736.8	22020.1	7	2273.28	456.097	44	1	11736.2	13230.3	17140.9	4	2619.85	322.594	48	1	-22.8723	1	0.706113	0.0051614
ILMN_18273	NM_015711.1	GLTSCR1	160.643	193.487	223.731	7	22.9789	7.68526	42	1	118.777	136.438	181.373	4	30.0281	7.14499	34	1	-22.1532	1	0.705153	0.00609082
ILMN_10751	NM_019613.2	WDR45L	569.254	629.393	744.506	7	69.1831	20.1443	43	1	232.296	443.799	576.753	4	162.385	15.5991	44	1	-16.1646	1	0.705122	0.0241845
ILMN_20798	NM_001017.2	RPS13	12173.2	14367.2	16521.6	7	1532.77	331.621	47	1	8343.69	10125	13110.9	4	2149.92	230.385	49	1	-24.0147	1	0.70473	0.00396757
ILMN_26681	NM_030926.4	ITM2C	485.182	568.824	643.637	7	55.6569	17.9023	45	1	249.075	400.107	510.131	4	109.289	13.0698	43	1	-21.462	1	0.703393	0.00714165
ILMN_15664	NM_000099.2	CST3	15024.3	17774.5	20074.3	7	1802.99	460.801	37	1	8606.01	12499.3	19768.9	4	4959.22	304.491	49	1	-15.5163	1	0.703215	0.0280785
ILMN_8752	NM_000981.3	RPL19	16294.7	18057.5	19295.7	7	1127.28	395.01	44	1	10911.3	12696.2	16730	4	2707.43	293.046	42	1	-29.6015	1	0.703098	0.00109609
ILMN_137991	NM_001402.4	EEF1A1	20058.5	23814.9	26683.7	7	2380.37	473.625	44	1	13387.7	16724.6	24062.9	4	4934.06	370.425	49	1	-20.2116	1	0.702275	0.00952453
ILMN_8851	NM_002357.2	MXD1	134.577	228.297	290.727	7	51.432	10.8822	40	1	141.867	160.326	177.932	4	18.0134	8.28539	42	1	-14.7502	1	0.702269	0.0334948
ILMN_1633	NM_007349.2	PAXIP1	188.341	238.268	281.312	7	34.6234	11.0006	38	1	92.6793	167.048	217.906	4	56.3569	6.83619	42	1	-15.6732	1	0.701093	0.027082
ILMN_12426	NM_206914.1	DKFZP586D0919	335.295	388.158	437.48	7	41.6032	13.5786	40	0.999951	252.716	272.13	296.241	4	21.9969	10.7726	37	0.999517	-20.2014	1	0.70108	0.00954677
ILMN_2115	NM_014262.2	LEPREL2	791.234	1110.02	1385.65	7	199.11	25.4171	48	1	581.157	777.831	987.554	4	200.244	27.9522	46	1	-15.8192	1	0.700736	0.0261867
ILMN_19769	NM_001116.2	ADCY9	165.386	185.036	205.537	7	15.5679	9.14019	36	1	80.5613	129.55	179.733	4	40.7326	8.09132	35	1	-20.428	1	0.700134	0.00906156
ILMN_3792	NM_033020.2	TRIM33	691.727	993.84	1320.28	7	188.193	27.9537	42	1	493.365	695.436	1046.19	4	244.026	19.0297	44	1	-13.1633	1	0.699746	0.0482695
ILMN_22954	NM_001002.3	RPLP0	17723.9	21880.2	25816.4	7	3160.85	460.311	45	1	13690.5	15304.1	19537.9	4	2826.16	365.827	45	1	-21.2869	1	0.69945	0.00743555
ILMN_15150	NM_001032.3	RPS29	18302.4	20093.4	21335.4	7	1186.5	584.707	38	1	11410.1	14041.7	19471.7	4	3682.69	330.931	41	1	-25.9336	1	0.698822	0.00255056
ILMN_23493	NM_006195.4	PBX3	721.401	1154.23	1421.44	7	221.223	30.5207	38	1	656.36	805.742	1087.75	4	199.229	21.7783	40	1	-15.3894	1	0.698078	0.0289108
ILMN_12802	NM_005506.2	SCARB2	4656.02	5322.28	6299.1	7	525.085	154.92	36	1	3085.76	3714.95	4499.98	4	666.276	98.5683	37	1	-27.9711	1	0.698	0.00159547
ILMN_8014	NM_003112.3	SP4	67.4076	89.9403	103.666	7	14.6607	6.23473	41	0.998588	46.6761	62.7413	93.2072	4	20.7676	4.73269	39	0.998588	-15.1393	1	0.697588	0.0306246
ILMN_26467	NM_002938.2	RNF4	208.302	274.422	329.475	7	45.6399	9.0307	46	1	135.807	191.431	254.213	4	54.9368	7.18312	46	1	-16.1681	1	0.697579	0.0241653
ILMN_5262	NM_182524.1	ZNF595	27.0361	29.8419	32.5728	7	1.76865	4.58761	42	0.99435	15.0997	20.7802	24.1602	4	3.99585	3.95528	33	0.978814	-33.1322	1	0.696343	0.000486161
ILMN_7502	NM_012235.2	SCAP	1949.04	2158.93	2452.24	7	179.859	48.9094	48	1	1096.76	1500.8	2073.13	4	422.624	31.9807	48	1	-22.9924	1	0.695159	0.00502067
ILMN_5893	NM_207426.1	FLJ46831	26.6733	32.6265	45.8915	7	6.42018	4.33225	40	0.995763	19.1343	22.6783	25.5485	4	2.66234	2.79851	35	0.980226	-17.5845	1	0.695088	0.0174401
ILMN_29090	NM_001033853.1	RPL3	16385.7	18560.1	20555.3	7	1669.7	391.906	47	1	10590.5	12892.7	16077.9	4	2311.34	321.375	45	1	-29.7492	1	0.694646	0.00105944
ILMN_138667	NM_152282.2	ACPL2	98.8648	116.802	145.488	7	16.8455	5.93095	45	1	54.9064	81.1223	129.001	4	33.42	5.6001	33	0.998588	-14.0071	1	0.694528	0.0397459
ILMN_4986	NM_000969.3	RPL5	13711.5	15914.3	17311.8	7	1469.23	391.159	41	1	9202.26	11042.5	14924.2	4	2634.82	294.594	38	1	-25.1508	1	0.693873	0.00305439
ILMN_24587	NM_000358.1	TGFBI	5598.71	7406.67	9001.15	7	1170	196.59	38	1	3475.9	5137.79	6209.06	4	1245.78	141.045	37	1	-18.4431	1	0.693671	0.0143118
ILMN_23054	NM_024334.1	TMEM43	3960.86	4231.51	4540.64	7	265.161	111.017	39	1	2444.35	2933.06	3792.3	4	590.752	91.5399	36	1	-32.067	1	0.693147	0.000621304
ILMN_26832	NM_004836.3	EIF2AK3	63.1253	82.1923	94.5307	7	10.727	5.94625	42	0.998588	37.515	56.9509	87.9147	4	23.3467	4.50846	41	0.998588	-14.7402	1	0.692898	0.0335719
ILMN_11230	NM_000989.2	RPL30	15460.3	17823.8	20501.9	7	1832.75	432.741	47	1	10790.7	12345	16198.1	4	2591.94	351.951	39	1	-25.9211	1	0.692613	0.00255796
ILMN_11192	NM_033501.1	TRERF1	127.116	146.655	174.087	7	21.3651	6.62832	43	1	83.3518	101.546	116.559	4	14.1584	5.73177	38	0.998588	-23.3202	1	0.692414	0.00465567
ILMN_20433	NM_014765.1	TOMM20	5918.59	6339.46	7369.64	7	519.49	162.554	40	1	3796.52	4389.39	4611.62	4	395.641	103.085	46	1	-39.317	1	0.692392	0.000117032
ILMN_20380	NM_024517.1	PHF2	569.681	641.485	713.574	7	56.7284	18.3574	41	1	354.349	443.662	559.648	4	103.979	14.6597	39	1	-26.1285	1	0.691617	0.00243865
ILMN_137518	NM_006098.3	GNB2L1	18201.5	20016.2	21763.2	7	1294.55	475.184	44	1	10321.2	13824.2	19825	4	4141.36	333.825	51	1	-23.6088	1	0.690651	0.0043563
ILMN_1815	NM_001028.2	RPS25	18757.6	21801.9	24543.3	7	1922.53	426.861	47	1	12550.6	15054.6	21267.9	4	4159.6	356.127	43	1	-23.4295	1	0.690518	0.00453998
ILMN_29080	NM_001010.2	RPS6	19713.8	22633	25402.6	7	2188.48	551.059	40	1	13440.8	15622.6	21665.2	4	4035.11	414.757	42	1	-23.8128	1	0.690258	0.00415644
ILMN_4299	NM_001002034.1	FAM109B	91.4054	107.487	134.258	7	15.9708	7.856	37	1	56.4237	74.1474	91.0869	4	14.4112	4.51683	38	0.998588	-21.3041	1	0.689827	0.00740603
ILMN_27780	NM_000168.2	GLI3	356.546	458.294	564.351	7	86.4171	17.9646	32	1	222.504	315.903	397.293	4	74.4041	11.7003	35	1	-16.4834	1	0.689302	0.022473
ILMN_21703	NM_014943.3	ZHX2	259.086	293.234	317.82	7	20.0666	11.2359	46	1	114.42	202.119	263.4	4	63.1448	8.43668	42	1	-22.6553	1	0.689275	0.00542592
ILMN_752	NM_183049.2	TMSL3	17290.5	21556.2	23736.8	7	2171.69	481.951	48	1	12564.3	14845.8	21420.8	4	4384.15	341.429	48	1	-21.4795	1	0.688702	0.00711296
ILMN_13003	NM_001002860.2	BTBD7	286.854	337.125	392.416	7	43.0183	11.3693	41	1	196.111	232.164	263.103	4	32.2209	8.1385	40	1	-26.455	1	0.688659	0.00226203
ILMN_23534	NM_019011.4	TRIAD3	266.138	330.667	462.091	7	63.544	10.3574	44	1	155.581	227.694	330.86	4	82.8433	9.98502	37	1	-13.4792	1	0.68859	0.0448832
ILMN_12133	NM_003088.2	FSCN1	2584.6	3344.31	4179.07	7	510.829	77.2544	45	1	1888.92	2301.33	2724.8	4	341.873	77.0881	40	1	-22.4464	1	0.688133	0.00569328
ILMN_22503	NM_000975.2	RPL11	19404.3	22645	24490.3	7	1665.43	498.874	44	1	12818.2	15563.2	21604.5	4	4070.57	359.373	48	1	-26.1209	1	0.687269	0.00244295
ILMN_25529	NM_001013398.1	IGFBP3	1774.37	2582.5	3398.4	7	499.894	65.7779	46	1	1026.69	1774.64	2685.83	4	685.682	43.1841	46	1	-13.0429	1	0.687179	0.0496257
ILMN_12652	NM_182487.1	OLFML2A	1150.58	1390.81	1718.99	7	213.083	30.4549	44	1	727.516	954.819	1309.88	4	262.842	26.3203	48	1	-18.3436	1	0.68652	0.0146433
ILMN_15187	NM_000332.2	ATXN1	317.724	335.979	370.12	7	20.0998	12.5001	44	1	194.538	230.651	308.269	4	53.0025	9.63075	40	1	-30.3538	1	0.686504	0.000921755
ILMN_29163	NM_213604.1	ADAMTSL5	29.7411	36.3079	45.8024	7	6.23673	4.21274	46	0.997175	16.2939	24.9153	33.1862	4	8.04174	2.69009	48	0.990113	-15.6834	1	0.686223	0.0270181
ILMN_6969	NM_014757.3	MAML1	62.0248	87.0538	98.832	7	12.6307	6.94163	44	0.998588	45.6688	59.689	80.5283	4	16.5971	4.28383	40	0.998588	-18.9636	1	0.685656	0.0126953
ILMN_24905	NM_130809.2	LOC133619	495.473	575.332	660.885	7	60.8447	20.22	43	1	300.454	394.336	575.343	4	122.981	12.8212	53	1	-20.5717	1	0.685406	0.0087665
ILMN_16003	NM_017457.3	PSCD2	56.2669	76.1312	84.4363	7	10.1544	6.23898	40	0.998588	40.7866	52.1574	65.8273	4	11.2918	4.88948	41	0.998588	-22.5839	1	0.685099	0.00551586
ILMN_25097	NM_001423.1	EMP1	7504.52	9277.5	13702.9	7	2178.49	207.671	43	1	4852.82	6353.08	7757.47	4	1499.93	152.859	47	1	-13.6945	1	0.684784	0.0427115
ILMN_3221	NM_152359.1	CPT1C	47.1157	57.8689	74.6534	7	10.894	4.67049	44	0.998588	33.072	39.5179	56.3566	4	11.266	3.69688	44	0.997175	-15.821	1	0.682887	0.0261761
ILMN_4032	NM_006465.1	ARID3B	82.8307	117.43	148.019	7	20.0672	6.24034	43	1	65.6135	80.1697	95.5598	4	15.2435	4.68716	40	0.998588	-19.6273	1	0.682702	0.0108961
ILMN_5645	NM_182972.1	IRF2BP2	242.087	307.902	389.673	7	47.4798	12.8472	44	1	172.226	210.019	271.148	4	43.6263	8.7998	37	1	-20.8868	1	0.682097	0.00815299
ILMN_27274	NM_203304.1	RKHD1	167.381	283.148	350.12	7	62.372	11.2638	45	1	149.905	193.058	223.182	4	31.4717	10.2971	40	1	-15.8302	1	0.681827	0.0261202
ILMN_27745	NM_005853.4	IRX5	248.863	388.911	483.597	7	79.9941	14.5141	38	1	191.414	265.126	379.301	4	84.0266	11.2218	39	1	-14.1855	1	0.681714	0.0381465
ILMN_25283	NM_080650.2	ATPBD4	45.952	49.7065	53.4719	7	2.70765	4.85303	40	0.998588	21.7028	33.8747	44.77	4	10.6889	4.06116	36	0.991525	-24.1036	1	0.681494	0.0038872
ILMN_3162	NM_003254.2	TIMP1	3567.16	4877.7	5899.64	7	787.78	107.731	45	1	1923.56	3319.34	4129.26	4	962.019	78.4131	46	1	-17.7269	1	0.680513	0.0168774
ILMN_2825	NM_173854.4	SLC41A1	101.789	128.317	174.469	7	25.8116	6.97874	39	1	53.1969	87.2621	123.764	4	33.811	5.59341	41	0.998588	-13.1382	1	0.680051	0.0485488
ILMN_138577	NM_031311.2	CPVL	294.542	553.456	671.323	7	133.492	16.124	50	1	239.857	375.861	454.268	4	99.852	14.0367	43	1	-13.2645	1	0.679116	0.0471574
ILMN_7244	NM_017413.3	APLN	25.7808	33.5093	44.1909	7	6.34002	4.05154	40	0.997175	19.4682	22.7446	27.5204	4	3.5912	3.24835	37	0.978814	-18.8132	1	0.678755	0.0131425
ILMN_29556	NM_004356.3	CD81	17065.7	19659.5	21884.7	7	1914.36	497.829	43	1	10934.6	13288.3	20281.4	4	4662.16	334.45	44	1	-20.1102	1	0.675923	0.00974949
ILMN_9132	NM_014657.1	KIAA0406	54.0749	88.6854	106.927	7	16.5194	6.20179	38	0.998588	44.7028	59.9359	74.1902	4	12.9221	4.08035	42	0.998588	-18.081	1	0.675826	0.0155559
ILMN_19584	NM_018356.1	FLJ11193	44.7063	51.0148	56.812	7	4.67291	4.64036	40	0.998588	12.2094	34.4457	52.2265	4	17.5502	2.89334	41	0.992938	-14.2865	1	0.67521	0.0372691
ILMN_2477	NM_003596.2	TPST1	311.925	410.785	521.052	7	74.008	12.8831	44	1	141.601	277.307	383.028	4	103.175	9.52497	42	1	-14.7724	1	0.675066	0.033324
ILMN_139346	NM_000999.2	RPL38	19498.9	22310.9	24163.9	7	1725.13	528.554	41	1	12486.4	15042.5	21736.5	4	4469.69	381.707	49	1	-24.7064	1	0.674222	0.00338344
ILMN_12909	NM_003234.1	TFRC	1269.32	1961.4	2660.61	7	524.508	59.0508	45	1	1208.7	1322.07	1548.2	4	154.617	37.1992	39	1	-13.504	1	0.674044	0.0446269
ILMN_13166	NM_005407.1	SALL2	77.4216	100.604	128.366	7	14.8635	6.30558	41	1	44.9915	67.5672	88.3223	4	19.3124	4.56822	44	0.998588	-19.6412	1	0.671615	0.0108612
ILMN_14333	NM_002306.1	LGALS3	2490.6	2896.03	3341.84	7	347.292	85.6154	42	1	1345.01	1944.76	2625.22	4	588.365	62.2509	41	1	-21.244	1	0.671526	0.00750924
ILMN_136965	NM_003781.2	B3GALT3	48.3285	69.4826	88.2316	7	13.6266	7.06522	32	0.998588	27.4836	46.6419	66.7412	4	18.573	4.14231	36	0.998588	-13.6937	1	0.671275	0.0427203
ILMN_19530	NM_005006.5	NDUFS1	22.6353	35.6376	45.4799	7	7.63875	4.37385	39	0.997175	14.4322	23.9179	30.5677	4	7.78779	3.16377	42	0.985876	-14.2177	1	0.671142	0.0378646
ILMN_5817	NM_004915.3	ABCG1	371.459	500.715	738.482	7	135.454	16.5818	44	1	292.921	335.593	402.009	4	46.6525	11.0505	45	1	-13.3811	1	0.670228	0.045908
ILMN_21406	NM_032372.3	MGC16186	20.1376	35.6257	44.8321	7	8.16703	5.52151	44	0.997175	14.7504	23.8609	30.0898	4	6.50427	4.07185	34	0.984463	-14.3655	1	0.669766	0.0365973
ILMN_27834	NM_033549.3	TRIM41	26.4995	41.3391	51.137	7	7.37656	4.22074	41	0.998588	22.1415	27.6269	36.7468	4	6.32608	3.057	46	0.991525	-18.9953	1	0.6683	0.0126029
ILMN_29029	NM_001928.2	CFD	15285.9	18017	21400.8	7	2187.15	393.944	41	1	7772.86	12040	20119.7	4	5569.75	275.83	44	1	-15.3621	1	0.668258	0.0290929
ILMN_20483	NM_001005340.1	GPNMB	4304.18	6599.2	7565.89	7	1078.43	200.839	35	1	3677.16	4391.35	5392.92	4	721.268	133.712	39	1	-22.5157	1	0.665437	0.00560306
ILMN_21531	NM_001025158.1	CD74	4810.14	6223.75	6926.88	7	738.531	154.083	45	1	2849.75	4137.42	5149.92	4	971.211	111.39	40	1	-25.3491	1	0.664779	0.00291803
ILMN_11410	NM_003295.1	TPT1	20091.7	23919.4	26603.1	7	2234.69	557.028	44	1	12369.9	15895.7	23415.8	4	5070.89	436.491	46	1	-23.1529	1	0.664553	0.00483855
ILMN_17139	NM_015633.1	FGFR1OP2	36.9511	40.3019	47.9811	7	3.64742	4.3751	49	0.998588	20.0967	26.7755	32.7658	4	5.99651	2.76874	47	0.991525	-29.6636	1	0.664373	0.00108055
ILMN_3289	NM_005578.2	LPP	2145.17	3153.9	4471.89	7	771.836	67.6012	46	1	1716.27	2094.97	2385.2	4	282.372	50.575	47	1	-15.3827	1	0.664247	0.0289557
ILMN_26252	NM_012288.3	TRAM2	368.158	500.271	621.633	7	114.609	16.2448	43	1	224.041	331.989	490.647	4	114.353	12.7509	39	1	-13.5945	1	0.663618	0.0437071
ILMN_20290	NM_014901.4	RNF44	145.616	344.154	434.848	7	97.3548	12.1139	47	1	198.113	228.319	256.184	4	30.5099	8.56469	43	1	-13.0651	1	0.663421	0.0493734
ILMN_16909	NM_020699.1	GATAD2B	89.5589	148.695	201.406	7	39.0111	7.26664	43	1	90.291	98.6024	104.663	4	6.85414	5.99239	40	0.998588	-14.6313	1	0.663118	0.0344246
ILMN_2393	NM_001017421.1	FKSG30	1137.08	1614.93	1949.27	7	315.7	61.5022	39	1	604.268	1069.46	1494.59	4	476.75	42.2512	41	1	-13.334	1	0.662233	0.0464086
ILMN_28656	NM_022753.2	S100PBP	40.6126	50.2764	55.9006	7	5.98045	5.13504	42	0.998588	21.0127	33.2554	46.2893	4	11.6216	3.88056	40	0.991525	-20.1569	1	0.661451	0.00964521
ILMN_20536	NM_174959.1	LOC136306	19.6278	28.1141	39.134	7	6.90682	4.37596	45	0.991525	13.1945	18.586	21.5833	4	3.69536	3.37964	41	0.968927	-14.8539	1	0.661092	0.0327046
ILMN_22491	NM_024761.3	MOBKL2B	156.564	180.97	208.483	7	19.862	7.56338	46	1	71.9919	119.58	198.402	4	55.7071	5.68732	47	1	-16.2635	1	0.660773	0.0236401
ILMN_3511	NM_001020.4	RPS16	14574.4	17718.4	20073.6	7	2096.49	494.626	39	1	9279.95	11703.9	17525.2	4	3909.69	295.946	45	1	-20.9509	1	0.660551	0.0080336
ILMN_1905	NM_203329.1	CD59	545.797	806.939	988.002	7	141.51	26.2249	42	1	282.158	532.866	894.649	4	258.805	16.7653	44	1	-13.3859	1	0.660355	0.0458576
ILMN_16601	NM_003105.3	SORL1	71.3417	94.2045	117.372	7	17.832	5.14293	49	0.998588	55.9233	62.0801	71.4601	4	6.69926	4.64523	45	0.998588	-21.0534	1	0.658993	0.00784616
ILMN_138708	NM_015144.1	ZCCHC14	538.194	680.02	808.718	7	105.815	21.6571	40	1	364.418	447.814	587.708	4	97.5128	14.3591	47	1	-22.3541	1	0.658531	0.00581552
ILMN_9531	NM_030791.2	SGPP1	959.124	1140.52	1451.9	7	167.472	35.1269	37	1	522.967	750.901	1055.01	4	237.189	25.4848	42	1	-19.7379	1	0.658385	0.0106222
ILMN_27295	NM_145162.1	MAP2K5	14.9502	26.0548	34.6011	7	6.46797	3.9645	43	0.990113	14.7004	16.9915	19.7578	4	2.66974	3.07294	36	0.961864	-15.6179	1	0.652145	0.0274291
ILMN_8611	NM_001224.3	CASP2	124.807	264.078	297.604	7	62.3603	10.5547	44	1	125.808	172.136	226.315	4	42.2309	7.9049	44	1	-15.404	1	0.651838	0.0288135
ILMN_29619	NM_022154.5	SLC39A8	133.088	160.596	212.15	7	33.7932	7.39895	52	1	68.0804	104.641	174.496	4	48.5315	5.10426	47	1	-13.0671	1	0.651579	0.0493507
ILMN_15749	NM_005188.2	CBL	95.7769	111.328	134.416	7	13.9206	6.52734	41	1	41.7304	72.4525	99.0564	4	30.4631	5.01905	43	0.998588	-17.9829	1	0.650802	0.0159116
ILMN_22813	NM_194278.2	C14orf43	518.977	697.582	777.258	7	84.304	20.278	40	1	380.056	453.319	594.948	4	98.9486	16.087	37	1	-27.3696	1	0.649843	0.00183249
ILMN_11225	NM_002252.3	KCNS3	87.1946	120.219	155.672	7	27.089	6.26592	40	1	44.4892	77.9386	111.113	4	28.0297	5.8763	39	0.998588	-14.4274	1	0.648305	0.0360792
ILMN_24714	NM_017745.4	BCOR	269.181	499.982	609.102	7	113.666	13.9624	50	1	277.762	323.569	394.122	4	49.8834	8.96967	49	1	-17.5207	1	0.647161	0.0176982
ILMN_20617	NM_007220.2	CA5B	110.561	167.465	231.332	7	39.3715	8.41221	38	1	81.0057	108.332	156.225	4	33.2653	6.57726	40	1	-14.8408	1	0.646893	0.0328032
ILMN_28839	NM_021202.1	TP53INP2	180.394	248.395	354.8	7	55.7515	9.3748	41	1	74.4837	160.454	238.165	4	67.6753	6.66829	38	1	-13.5551	1	0.645963	0.0441049
ILMN_11726	NM_004423.3	DVL3	872.733	998.571	1096.96	7	92.2756	31.8406	34	1	447.404	642.154	933.029	4	221.365	17.4712	38	1	-23.9685	1	0.643073	0.00401004
ILMN_27547	NM_030759.1	NRBF2	236.004	294.757	329.945	7	32.8006	11.6456	40	1	110.244	189.532	249.488	4	58.2848	7.08849	37	1	-24.4372	1	0.643011	0.00359985
ILMN_19637	NM_005202.1	COL8A2	231.78	315.352	429.426	7	72.0552	12.9611	36	1	155.819	202.442	245.128	4	39.5676	9.35841	37	1	-17.2226	1	0.641956	0.0189559
ILMN_24090	NM_014556.2	EVC	134.507	172.171	200.809	7	23.417	7.03458	39	1	78.4304	110.347	135.764	4	26.4728	5.75387	45	1	-25.2653	1	0.640915	0.00297485
ILMN_24207	NM_130468.2	D4ST1	105.049	121.88	182.274	7	28.3173	6.54476	37	1	38.8749	78.0366	107.896	4	31.4986	4.32699	45	0.998588	-13.8333	1	0.640274	0.0413682
ILMN_2227	NM_001026.3	RPS24	12303	13944.2	14897.2	7	1093.87	345.078	47	1	7468.63	8915.78	11323.2	4	1690.85	276.81	44	1	-37.272	1	0.63939	0.000187415
ILMN_16293	NM_153377.3	LRIG3	491.727	672.361	835.127	7	121.557	20.6954	43	1	255.583	428.622	696.871	4	194.453	14.8743	47	1	-15.3805	1	0.637488	0.0289703
ILMN_29131	NM_139075.1	TPCN2	154.319	246.171	312.163	7	54.4988	9.88508	39	1	128.061	156.483	197.086	4	33.0244	6.43491	35	1	-17.9401	1	0.635668	0.0160691
ILMN_14191	NM_006810.1	PDIA5	173.18	212.881	304.904	7	47.2525	8.45216	39	1	66.036	135.046	209.373	4	59.6321	6.01089	44	1	-14.0015	1	0.634373	0.039797
ILMN_19648	NM_004048.2	B2M	11509.7	12490.7	14164.8	7	976.031	341.72	41	1	5969.57	7904.54	10279.1	4	2001.02	222.542	51	1	-32.5649	1	0.632834	0.000554007
ILMN_8705	NM_001429.2	EP300	68.0835	131.086	181.145	7	34.3273	7.36568	40	1	60.8332	82.9338	97.3196	4	17.0836	5.1885	40	0.998588	-15.3123	1	0.632667	0.0294284
ILMN_10180	NM_173567.2	ABHD7	21.3494	29.7295	44.3916	7	8.12358	4.05557	35	0.99435	14.9597	18.7212	22.0326	4	3.67803	2.59029	39	0.968927	-14.8583	1	0.629718	0.0326718
ILMN_138073	NM_021255.1	PELI2	352.647	401.153	479.46	7	49.3415	13.5113	45	1	118.25	252.245	390.184	4	131.116	10.2891	42	1	-16.628	1	0.6288	0.0217372
ILMN_15660	NM_014839.3	LPPR4	19.2831	28.3636	37.0988	7	6.20729	3.94445	41	0.991525	11.7618	17.8347	23.0651	4	5.11245	3.60093	43	0.961864	-17.2921	1	0.628788	0.0186546
ILMN_6173	NM_139322.1	ATRN	152.05	193.753	259.673	7	33.3542	8.66382	42	1	117.788	121.059	123.875	4	2.63872	6.21332	42	1	-26.7041	1	0.624811	0.00213593
ILMN_18752	NM_020440.2	PTGFRN	108.638	142.544	208.746	7	33.4745	7.07784	48	1	54.3149	88.9386	137.161	4	36.2848	5.00497	51	0.998588	-14.5854	1	0.623938	0.0347902
ILMN_17441	NM_181789.1	GLDN	597.436	914.156	1182.73	7	215.796	23.5551	44	1	270.238	570.124	801.481	4	270.737	19.2019	46	1	-13.4948	1	0.623662	0.0447214
ILMN_14415	NM_014437.3	SLC39A1	937.278	1053.22	1185.86	7	91.2117	29.3484	41	1	526.419	655.31	787.223	4	144.937	20.2106	51	1	-35.1317	1	0.622197	0.000306784
ILMN_9671	NM_001386.4	DPYSL2	4453.63	5741.8	7000.44	7	825.109	124.288	49	1	1509.7	3572.39	4847.25	4	1569.34	82.9483	45	1	-18.7123	1	0.622172	0.0134514
ILMN_4953	NM_001769.2	CD9	3487.17	10214.1	12981.5	7	3116.77	269.071	44	1	5271.3	6353.86	8645.84	4	1572.38	183.401	40	1	-13.1329	1	0.622068	0.0486086
ILMN_13197	NM_032041.1	NCALD	556.705	786.919	984.185	7	182.323	20.1883	49	1	281.256	489.159	690.548	4	227.788	16.9459	45	1	-13.9306	1	0.621613	0.0404516
ILMN_10945	NM_024569.3	MPZL1	666.25	816.283	1004.24	7	116.698	19.8657	43	1	331.048	506.205	580.395	4	117.667	13.183	50	1	-26.5469	1	0.620134	0.00221466
ILMN_14766	NM_001013676.1	LOC400924	76.9411	95.1686	125.425	7	17.2146	5.17682	41	0.998588	42.4147	58.9577	74.5941	4	17.4338	5.09508	32	0.998588	-20.637	1	0.619508	0.00863571
ILMN_572	NM_015441.1	OLFML2B	211.878	324.927	412.023	7	83.0583	11.7166	41	1	65.2644	200.947	274.961	4	92.8401	8.70742	38	1	-13.1958	1	0.618437	0.0479093
ILMN_14546	NM_003564.1	TAGLN2	1121.55	1611.75	2295	7	419.692	48.8607	41	1	801.27	993.509	1367.77	4	258.212	33.3473	39	1	-15.6965	1	0.616416	0.0269368
ILMN_138968	NM_005786.3	SDCCAG33	335.783	381.673	433.968	7	29.1156	10.6016	49	1	150.326	235.094	357.866	4	93.4165	8.28591	44	1	-24.8597	1	0.615957	0.00326612
ILMN_28662	NM_019885.2	CYP26B1	1186.23	2104.54	2949.88	7	548.344	53.3454	46	1	811.721	1291.2	1730.6	4	442.464	38.5865	39	1	-14.8268	1	0.613531	0.0329096
ILMN_19006	NM_004992.2	MECP2	78.6882	99.3463	122.104	7	17.6309	6.44866	41	1	33.1105	60.6523	85.084	4	25.0153	4.29129	36	0.998588	-18.4447	1	0.610514	0.0143063
ILMN_28149	NM_030929.3	KAZALD1	169.521	248.658	324.764	7	58.9086	9.03648	41	1	32.9764	151.132	202.766	4	79.2542	7.08583	44	1	-13.5905	1	0.607791	0.0437477
ILMN_12719	NM_025154.2	UNC84A	1176.36	1321.58	1542.45	7	128.491	35.0696	43	1	372.723	803.176	1286.1	4	416.069	19.8516	45	1	-19.3411	1	0.607739	0.0116383
ILMN_6872	NM_014409.3	TAF5L	84.125	160.938	217.307	7	44.2339	7.44202	39	1	79.4823	96.9514	114.361	4	18.7174	5.09906	47	0.998588	-16.1839	1	0.602415	0.0240776
ILMN_13014	NM_020198.1	CCDC47	173.399	272.28	326.326	7	57.4853	10.5729	51	1	146.407	163.942	185.534	4	20.1012	7.51578	45	1	-22.2343	1	0.602108	0.00597823
ILMN_29900	NM_001288.4	CLIC1	85.3378	124.909	163.501	7	31.4158	8.01453	37	1	56.3343	75.1234	98.5344	4	21.7077	5.60443	43	0.998588	-16.7118	1	0.601425	0.0213214
ILMN_22634	NM_001025080.1	CD47	1059.87	1197.96	1372.71	7	103.465	35.8337	40	1	597.418	717.477	899.762	4	131.177	21.6901	37	1	-40.8083	1	0.598916	8.30185e-05
ILMN_19940	NM_020452.2	ATP8B2	162.195	249.178	304.967	7	54.8711	11.2772	41	1	52.8255	148.1	225.972	4	85.4561	7.97442	39	1	-14.1315	1	0.594354	0.0386234
ILMN_3086	NM_002048.1	GAS1	1685.33	2227.14	2534.93	7	306.922	66.6141	37	1	805.944	1317.5	2195.93	4	659.614	49.7528	40	1	-19.5376	1	0.591566	0.0111234
ILMN_25950	NM_014767.1	SPOCK2	174.985	266.83	307.594	7	45.6932	8.85735	41	1	29.7852	157.574	275.876	4	100.745	7.23146	39	1	-14.8633	1	0.590541	0.0326337
ILMN_12209	NM_006486.2	FBLN1	9540.08	11727.7	14777.9	7	1897.2	269.51	40	1	3493.87	6924.68	8302.08	4	2296.61	193.857	39	1	-23.47	1	0.590455	0.00449782
ILMN_23309	NM_001387.2	DPYSL3	2853.2	3998.71	5920.52	7	1003	82.5041	44	1	1088.99	2356.91	3340.58	4	933.949	66.1875	44	1	-15.924	1	0.589418	0.025562
ILMN_2703	NM_014567.2	BCAR1	115.464	153.23	242.975	7	41.3044	9.98958	36	1	64.6683	89.8866	110.479	4	18.8957	5.47046	40	0.998588	-17.2003	1	0.586612	0.0190533
ILMN_28997	NM_058174.1	COL6A2	1397.91	2093.48	2928.71	7	509.671	64.0464	39	1	236.348	1226.63	1680.91	4	680.168	39.6356	41	1	-14.1122	1	0.585929	0.0387953
ILMN_2972	NM_014734.2	KIAA0247	149.008	371.14	503.244	7	112.245	13.439	44	1	141.187	216.955	259.799	4	52.6021	9.31137	45	1	-15.0441	1	0.584564	0.0313034
ILMN_15608	NM_005766.2	FARP1	306.895	394.265	494.685	7	71.3419	13.0957	40	1	114.569	229.945	298.647	4	85.3043	9.14654	34	1	-21.2915	1	0.583224	0.00742764
ILMN_4759	NM_001030055.1	ARHGAP5	20.0488	26.8986	39.2538	7	6.83638	5.01637	36	0.991525	11.0977	15.6847	20.3597	4	4.74594	3.62066	41	0.957627	-17.385	1	0.583105	0.0182598
ILMN_23272	NM_201414.1	APP	516.891	640.306	778.737	7	106.42	18.7258	47	1	294.41	373.345	480.089	4	87.2254	13.6637	46	1	-26.6331	1	0.583073	0.00217116
ILMN_21788	NM_153000.3	APCDD1	1543.39	2786.82	3816.85	7	688.573	79.455	37	1	874.551	1624.87	2197.97	4	576.881	57.1859	30	1	-17.0994	1	0.583055	0.0195009
ILMN_29534	NM_004227.3	PSCD3	142.655	160.317	218.641	7	26.8208	7.98049	44	1	54.2359	93.2647	152.313	4	44.4824	5.46842	44	0.998588	-19.4415	1	0.581752	0.0113722
ILMN_29004	NM_017773.2	LAX1	38.4258	61.8282	88.2667	7	18.3189	5.34657	40	0.998588	12.0114	35.8919	48.4041	4	16.4842	3.30829	39	0.99435	-13.5215	1	0.58051	0.0444474
ILMN_29643	NM_181314.1	TAZ	18.2091	25.9244	36.0706	7	5.43454	4.0948	44	0.990113	14.0902	15.0057	16.8979	4	1.31529	2.95329	40	0.94774	-24.2124	1	0.578825	0.00379103
ILMN_9061	NM_018682.2	MLL5	128.046	188.188	227.649	7	36.2006	8.44853	44	1	78.5626	108.658	143.009	4	29.3029	6.06578	45	1	-23.2526	1	0.577391	0.00472869
ILMN_1179	NM_133504.2	DCN	15196.9	19415.1	21718.5	7	2224.06	474.101	40	1	6369.85	11175.7	17441.7	4	4611.8	283.093	42	1	-25.586	1	0.575619	0.00276312
ILMN_3146	NM_205855.1	UNQ1940	176.238	256.295	375.479	7	71.5843	10.3906	36	1	49.7847	147.393	237.751	4	76.899	7.68394	31	1	-13.7567	1	0.575091	0.0421046
ILMN_19075	NM_000943.4	PPIC	699.236	1089	1347.92	7	225.837	31.1472	46	1	339.016	625.436	922.883	4	274.497	22.6218	50	1	-18.5459	1	0.574321	0.013977
ILMN_15349	NM_173217.1	ST6GAL1	382.477	532.012	785.224	7	132.267	19.7103	37	1	143.614	302.726	574.945	4	190.989	12.2098	41	1	-13.7778	1	0.569021	0.0419005
ILMN_12914	NM_015296.1	DOCK9	251.862	313.992	412.387	7	63.6766	11.2585	41	1	98.2181	178.487	260.807	4	66.4725	7.89636	42	1	-20.6626	1	0.568444	0.00858498
ILMN_27136	NM_144726.1	FLJ31951	398.714	536.673	661.385	7	91.7097	19.4753	42	1	142.521	304.597	467.808	4	133.673	12.4658	43	1	-21.3357	1	0.567565	0.0073525
ILMN_13606	NM_033554.2	HLA-DPA1	1936.26	3848.86	5540.15	7	1214.5	107.942	43	1	1256.48	2180.31	3271	4	831.142	64.39	43	1	-14.1079	1	0.566482	0.0388336
ILMN_1046	NM_003255.4	TIMP2	2247.61	2979.58	3960.68	7	594.472	128.172	41	1	767.82	1657.74	2082.03	4	600.151	78.6333	37	1	-13.7822	1	0.556367	0.0418585
ILMN_138591	NM_138440.1	SLITL2	1172.66	2215.83	3029.49	7	662.972	53.0114	43	1	685.567	1232.05	2043.21	4	575.685	32.3258	41	1	-14.4959	1	0.556022	0.0355147
ILMN_12231	NM_004098.2	EMX2	116.663	173.626	244.418	7	48.4898	8.53404	42	1	68.2607	96.4283	131.214	4	32.4944	6.37494	45	0.998588	-16.9174	1	0.555379	0.0203356
ILMN_18656	NM_003062.1	SLIT3	582.773	893.935	1262.96	7	227.696	25.7325	43	1	102.184	494.906	710.47	4	284.898	18.2603	36	1	-15.1636	1	0.553626	0.0304538
ILMN_11061	NM_003505.1	FZD1	88.1836	185.113	261.832	7	56.3936	11.402	38	1	84.3174	101.901	142.708	4	27.6121	6.72174	43	0.998588	-16.302	1	0.55048	0.0234314
ILMN_138271	NM_001004336.1	FLJ90757	23.3187	39.7441	54.3498	7	11.5358	7.08487	38	0.998588	13.6097	21.8119	26.5997	4	6.18423	3.66774	42	0.978814	-17.1232	1	0.548809	0.0193946
ILMN_11375	NM_016174.3	CEECAM1	125.803	216.609	302.051	7	68.3885	10.3779	40	1	47.6918	118.418	169.599	4	53.8189	7.33083	39	1	-14.3576	1	0.54669	0.0366637
ILMN_900	NM_130848.1	C5orf20	29.129	74.7149	110.473	7	25.1531	5.9892	36	0.998588	21.1773	40.7115	63.8903	4	19.9884	4.50413	39	0.998588	-13.2996	1	0.544891	0.0467778
ILMN_138241	NM_014914.2	CENTG2	117.227	148.321	210.864	7	37.1929	7.85931	44	1	59.6343	80.4364	136.753	4	37.572	4.69711	42	0.998588	-17.5611	1	0.542313	0.0175344
ILMN_1479	NM_145305.1	LOC203427	30.6697	38.707	55.226	7	10.8618	4.13226	39	0.997175	9.04832	20.8648	34.5526	4	13.2082	2.92811	46	0.978814	-14.231	1	0.539045	0.0377482
ILMN_12066	NM_173490.4	PRP2	10.1745	24.4222	30.9826	7	7.91306	3.70781	44	0.990113	9.57911	13.1492	16.5866	4	2.93183	2.53532	41	0.926554	-16.0761	1	0.538412	0.0246823
ILMN_18406	NM_138636.2	TLR8	27.7479	49.5717	63.048	7	10.9803	4.53826	41	0.998588	8.35695	26.6476	47.3995	4	20.9749	2.95876	38	0.991525	-14.1854	1	0.537557	0.0381467
ILMN_17821	NM_003250.4	THRA	230.837	327.493	377.939	7	55.8169	14.33	39	1	91.028	174.823	271.864	4	74.2243	8.58725	38	1	-24.3717	1	0.533822	0.0036545
ILMN_6143	NM_014817.2	KIAA0644	146.708	256.826	437.195	7	87.4884	8.45939	51	1	56.8205	137.061	211.627	4	68.1131	6.90529	42	1	-13.5869	1	0.533673	0.0437839
ILMN_138363	NM_001848.1	COL6A1	2064.23	3306.17	4531.38	7	983.756	99.5597	37	1	599.12	1764.33	2357.1	4	790.169	55.2998	39	1	-15.8639	1	0.533648	0.0259185
ILMN_14429	NM_003507.1	FZD7	67.0549	91.3018	125.74	7	21.2049	5.44019	40	0.998588	16.2875	48.5922	93.7128	4	32.7977	4.87776	38	0.998588	-15.8124	1	0.532215	0.0262278
ILMN_3567	NM_005012.1	ROR1	52.5752	93.8469	137.865	7	34.8809	5.12644	45	0.998588	25.8954	49.782	72.1636	4	19.0646	4.28387	44	0.998588	-13.297	1	0.53046	0.0468054
ILMN_23301	NM_017680.3	ASPN	336.413	502.997	713.183	7	146.479	17.3619	39	1	199.889	266.402	393.642	4	91.0651	10.0243	51	1	-17.4703	1	0.529629	0.0179046
ILMN_137533	NM_000393.2	COL5A2	600.845	1212.01	1938.85	7	452.237	32.8118	41	1	290.619	641.834	840.976	4	253.583	22.0259	38	1	-13.209	1	0.529562	0.047764
ILMN_137494	NM_000385.3	AQP1	95.2318	133.776	183.924	7	36.1258	7.71745	48	1	16.1384	70.5222	122.44	4	47.4945	5.56424	50	0.998588	-14.7445	1	0.527166	0.0335392
ILMN_28543	NM_130830.2	LRRC15	34.404	69.1681	94.898	7	25.6877	5.24022	45	0.998588	18.4835	36.3393	51.4628	4	14.9375	4.07176	40	0.995763	-13.3473	1	0.525377	0.0462668
ILMN_11789	NM_001797.2	CDH11	206.799	298.587	358.252	7	50.8939	11.5707	41	1	35.16	156.659	355.744	4	139.103	7.90181	34	1	-14.7326	1	0.524668	0.0336313
ILMN_5164	NM_020774.2	MIB1	27.7366	46.4906	61.6204	7	12.1907	4.90439	36	0.998588	14.8522	24.3216	43.4447	4	12.9594	3.58876	35	0.990113	-17.1242	1	0.523151	0.0193899
ILMN_16235	NM_032777.6	GPR124	511.806	758.94	900.846	7	144.927	26.4707	40	1	66.9184	391.593	611.328	4	233.148	14.0663	40	1	-20.1406	1	0.515974	0.00968143
ILMN_16923	NM_000396.2	CTSK	2921.46	4130.18	5052.19	7	765.616	103.945	40	1	587.963	2128.61	2979.41	4	1124.42	65.898	46	1	-22.0198	1	0.515379	0.00628086
ILMN_9522	NM_015696.2	GPX7	126.295	284.582	406.904	7	98.2428	11.4734	39	1	75.122	146.359	192.718	4	52.6357	7.81659	39	1	-15.2081	1	0.514295	0.0301433
ILMN_10602	NM_005290.1	GPR15	215.348	312.437	400.536	7	57.0341	16.0988	39	1	67.1106	160.502	232.911	4	70.7412	10.5352	39	1	-24.5025	1	0.51371	0.0035461
ILMN_6391	NM_001458.2	FLNC	486.859	1082.61	1590.1	7	394.087	32.2302	47	1	318.63	545.928	706.018	4	182.757	19.5136	45	1	-14.9064	1	0.50427	0.0323116
ILMN_6075	NM_133459.1	CCBE1	17.1709	45.4611	59.6445	7	14.2688	4.66814	42	0.998588	2.12505	22.6528	35.7208	4	15.7601	3.40658	40	0.981638	-14.4296	1	0.49829	0.036061
ILMN_20561	NM_006039.2	MRC2	89.6636	126.262	178.411	7	28.6319	8.58947	43	1	24.8752	62.8385	86.9853	4	27.0884	5.24678	40	0.998588	-22.3883	1	0.497683	0.00576995
ILMN_13049	NM_001001991.1	DKFZP586H2123	1282.21	2099.06	2871.19	7	701.576	44.4769	45	1	596.705	1043.48	1471.52	4	406.3	30.3452	45	1	-16.2743	1	0.497118	0.0235815
ILMN_7098	NM_003881.2	WISP2	823.743	1425.64	2326.16	7	501.955	39.027	42	1	347.97	702.142	967.734	4	264.34	19.8832	38	1	-15.6959	1	0.49251	0.0269409
ILMN_12727	NM_033274.2	ADAM19	121.494	172.319	240.779	7	40.9971	7.16313	40	1	10.701	84.5488	150.764	4	65.0249	5.34914	35	0.998588	-16.7244	1	0.490653	0.0212599
ILMN_27183	NM_199512.1	URB	162.85	207.001	264.731	7	33.6436	11.0624	41	1	16.5782	100.871	156.203	4	61.7243	6.64097	43	0.998588	-23.5038	1	0.487297	0.00446292
ILMN_27602	NM_153267.3	MAMDC2	1232.04	1588.91	2168.82	7	339.013	45.9248	36	1	107.183	773.566	1678.82	4	688.351	28.6028	39	1	-16.0272	1	0.486853	0.0249619
ILMN_26857	NM_004655.2	AXIN2	768.68	1173.23	1369.44	7	237.978	33.8931	41	1	329.209	570.892	1015.48	4	317.596	18.3204	41	1	-22.3843	1	0.486599	0.0057753
ILMN_13757	NM_006206.3	PDGFRA	632.7	848.511	1164.51	7	186.741	23.5536	49	1	34.5338	412.604	806.609	4	345.863	15.4073	43	1	-16.6114	1	0.486268	0.0218202
ILMN_13530	NM_002223.1	ITPR2	99.3177	225.173	321.518	7	83.9529	9.81902	42	1	96.7879	108.892	140.519	4	21.1137	5.18864	40	1	-15.8757	1	0.483593	0.0258479
ILMN_16249	NM_001003942.1	BMF	40.0511	68.8052	110.176	7	23.182	5.91303	38	0.998588	27.9197	33.1715	46.7107	4	9.04507	3.5166	38	0.991525	-17.5135	1	0.482107	0.0177277
ILMN_27542	NM_004659.1	MMP23A	134.568	235.515	418.066	7	92.6337	10.6493	43	1	50.92	113.253	162.329	4	46.2816	7.26816	35	1	-14.2164	1	0.480874	0.0378758
ILMN_11927	NM_001452.1	FOXF2	90.766	134.818	206.045	7	37.2728	6.25545	41	1	16.6211	63.8053	137.247	4	52.9242	5.83205	35	0.998588	-15.6086	1	0.47327	0.0274878
ILMN_19861	NM_006682.1	FGL2	575.71	953.211	1366.43	7	298.596	29.0825	40	1	127.296	450.306	670.657	4	242.281	15.54	38	1	-17.2244	1	0.47241	0.018948
ILMN_20248	NM_001935.3	DPP4	59.8233	94.6145	158.151	7	31.5536	6.38066	44	0.998588	12.2571	44.6766	76.1402	4	26.086	4.06939	39	0.998588	-15.9123	1	0.472196	0.0256315
ILMN_15503	NM_173833.3	SCARA5	1607.77	2930.86	3580.29	7	659.552	78.3203	41	1	293.76	1380.44	2152.87	4	796.932	41.7874	41	1	-21.6711	1	0.471002	0.00680595
ILMN_11996	NM_005014.1	OMD	260.234	405.88	500.706	7	89.1159	13.9555	44	1	21.6606	187.805	378.098	4	161.295	7.81748	43	1	-17.8574	1	0.462711	0.0163782
ILMN_26013	NM_021785.2	RAI2	156.28	256.291	408.68	7	81.1401	11.3022	44	1	33.3491	118.059	219.093	4	81.729	5.92868	40	1	-16.2089	1	0.460644	0.0239394
ILMN_19632	NM_004530.2	MMP2	135.364	223.018	284.042	7	61.3906	9.18225	47	1	17.8338	101.123	188.046	4	70.9954	5.94867	40	0.998588	-18.2762	1	0.45343	0.0148724
ILMN_13191	NM_024697.1	ZNF659	56.53	97.195	143.857	7	26.0765	5.29065	44	1	10.5003	43.4254	56.9701	4	22.2138	3.53872	40	0.998588	-21.3914	1	0.446786	0.00725878
ILMN_6550	NM_153256.2	C10orf47	10.8351	33.062	45.8662	7	11.7278	4.47261	34	0.997175	5.56884	14.6119	32.2846	4	12.4368	3.195	33	0.950565	-14.4136	1	0.441955	0.0361945
ILMN_26089	NM_153370.2	PI16	3279.59	5445.39	8059.45	7	1594.84	162.201	32	1	948.805	2360.73	3409.33	4	1031.82	61.7829	39	1	-21.2913	1	0.433528	0.00742804
ILMN_3987	NM_000130.2	F5	10.3147	43.0207	61.0165	7	16.2863	4.04295	46	0.998588	7.31921	18.3978	31.5522	4	11.4522	3.14146	45	0.971751	-15.7378	1	0.42765	0.0266819
ILMN_3668	NM_021110.1	COL14A1	60.8266	88.4416	112.385	7	18.4313	5.33093	42	0.998588	0.751152	37.507	79.863	4	34.9948	3.87526	44	0.995763	-19.8317	1	0.424088	0.010395
ILMN_21404	NM_002514.2	NOV	344.567	750.638	1325.75	7	302.113	26.904	40	1	180.734	316.907	553.873	4	163.5	12.3035	39	1	-15.558	1	0.422184	0.0278102
ILMN_27143	NM_007270.2	FKBP9	31.5475	69.5743	121.465	7	32.3996	5.01466	46	0.998588	18.657	29.3119	43.7224	4	12.1923	3.34328	42	0.991525	-13.6102	1	0.421304	0.0435492
ILMN_28182	NM_182571.2	FLJ35258	551.62	719.665	885.8	7	147.978	19.1012	43	1	136.941	301.541	412.935	4	117.567	10.3662	42	1	-30.1981	1	0.419002	0.000955401
ILMN_26490	NM_020742.2	NLGN4X	21.4674	34.3695	46.0577	7	8.24519	3.56905	46	0.997175	11.0236	13.9184	21.1333	4	4.82401	2.59011	45	0.940678	-28.1371	1	0.404964	0.00153563
ILMN_13969	NM_002593.2	PCOLCE	1155.13	1682.81	2339.65	7	404.72	44.9006	42	1	229.73	681.305	1026.68	4	331.135	23.6446	51	1	-26.276	1	0.404862	0.00235724
ILMN_14995	NM_004460.2	FAP	201.808	377.463	559.06	7	130.201	11.6017	39	1	38.0722	149.327	336.687	4	130.333	7.31625	42	1	-16.799	1	0.395607	0.0208975
ILMN_23517	NM_004554.3	NFATC4	35.0251	52.8603	88.0089	7	19.1968	4.35422	43	0.998588	-1.79259	20.8928	37.1608	4	17.431	3.47464	37	0.978814	-16.3983	1	0.395246	0.0229175
ILMN_14624	NM_003392.3	WNT5A	57.0834	79.7586	105.119	7	16.9968	6.00351	43	0.998588	5.34647	31.3849	53.5103	4	19.8098	3.03817	44	0.991525	-26.9565	1	0.393499	0.00201533
ILMN_25778	NM_004385.2	CSPG2	849.09	1340.03	2053.56	7	455.368	41.4417	38	1	141.654	498.709	1054.84	4	396.896	21.31	39	1	-18.7676	1	0.372163	0.0132813
ILMN_23091	NM_005406.1	ROCK1	12.8168	32.3566	54.121	7	14.2723	3.81223	47	0.995763	6.56868	11.9771	25.1271	4	8.8789	2.58028	40	0.925141	-15.0875	1	0.370159	0.0309923
ILMN_27265	NM_145165.2	CHURC1	886.978	2147.91	3230.35	7	921.151	52.041	44	1	408.97	782.953	1148.81	4	313.092	24.4941	38	1	-16.9461	1	0.364519	0.020202
ILMN_138416	NM_002148.2	HOXD10	11.9585	34.6234	48.3751	7	13.4191	4.4569	37	0.997175	-5.43634	12.5693	29.7883	4	17.3175	3.1508	40	0.935028	-13.7925	1	0.363029	0.0417594
ILMN_9215	NM_139125.2	MASP1	122.275	143.617	163.607	7	15.4362	6.88632	45	1	6.98775	50.2458	82.985	4	32.5441	5.03713	41	0.998588	-39.9527	1	0.34986	0.000101095
ILMN_12894	NM_022122.2	MMP27	99.6999	160.855	187.949	7	33.2437	7.86478	37	1	11.5861	53.8259	112.614	4	45.4683	4.70314	30	0.998588	-28.4092	1	0.334624	0.00144239
ILMN_19059	NM_052913.2	KIAA1913	144.329	244.661	376.775	7	82.4833	8.56619	47	1	15.0964	80.5319	176.515	4	69.6233	4.22293	42	0.998588	-20.6159	1	0.329157	0.0086779
ILMN_24078	NM_003013.2	SFRP2	1549.45	2428.75	3373.17	7	696.487	76.8798	44	1	93.5958	791.948	1487.12	4	628.681	28.6868	41	1	-24.2205	1	0.326072	0.00378399
ILMN_23060	NM_000089.3	COL1A2	5319.29	7203.19	9164.95	7	1331.11	193.289	42	1	534.063	2336.86	3392.95	4	1324.68	69.2475	43	1	-36.0876	1	0.32442	0.000246175
ILMN_28602	NM_001007538.1	TMEM46	18.7098	40.1272	84.3384	7	20.9863	4.73211	42	0.998588	6.37434	13.0005	23.5391	4	8.27954	2.89596	47	0.923729	-14.2244	1	0.323982	0.0378059
ILMN_18172	NM_021983.4	HLA-DRB4	1193.16	3909.56	6414.34	7	1610.58	117.667	44	1	411.585	1114.66	1704.31	4	532.149	43.1888	45	1	-20.3616	1	0.285111	0.00920102
ILMN_8588	NM_003833.2	MATN4	18.5839	35.3895	62.6152	7	15.1055	4.4355	42	0.997175	-1.6224	10	8.80098	4	5.05397	2.51715	44	0.704802	-25.7914	1	0.28257	0.00263548
ILMN_641	NM_181435.4	C1QTNF3	32.1298	66.9183	91.4569	7	23.5184	5.09308	38	0.999601	5.60216	18.868	36.1761	4	13.8572	3.35502	38	0.974144	-17.9614	1	0.281956	0.0159905
ILMN_5535	NM_030590.1	MATN4	126.159	261.828	461.007	7	125.164	12.6876	45	1	32.8553	71.418	100.502	4	30.3518	4.71855	39	0.998588	-17.7571	1	0.272767	0.0167606
ILMN_6614	NM_183377.1	ACCN1	22.7012	90.9904	177.665	7	55.2059	5.76082	41	0.998588	9.42863	24.8045	39.6662	4	15.227	3.50256	37	0.991525	-13.2743	1	0.272606	0.0470511
ILMN_14396	NM_001014447.1	CPZ	86.302	232.416	390.466	7	105.228	12.4963	40	1	21.5747	60.3749	124.773	4	46.7793	5.43128	39	0.998588	-18.587	1	0.259771	0.0138451
ILMN_26128	NM_000090.2	COL3A1	3893.61	6762.92	8927.64	7	1830.38	143.251	49	1	597.911	1725.88	2304.63	4	789.16	49.6332	48	1	-32.1583	1	0.255197	0.000608377
ILMN_17073	NM_005602.4	CLDN11	83.1995	189.522	290.429	7	78.6821	10.5911	38	1	-1.0077	44.5202	137.71	4	63.1591	4.13875	39	0.998588	-19.1763	1	0.234908	0.0120884
ILMN_7585	NM_007191.2	WIF1	4.07188	47.4735	77.5235	7	25.2433	5.85307	42	0.998588	2.13357	10	19.265	4	7.78461	2.52327	48	0.887006	-17.3257	1	0.210644	0.018511
ILMN_11548	NM_000088.2	COL1A1	2878.21	5785.84	7995.42	7	1937.97	129.532	40	1	493.291	1135.82	1455.34	4	438.791	30.9049	42	1	-29.0748	1	0.19631	0.00123743
ILMN_28881	NM_006587.2	CORIN	4.0786	110.35	206.279	7	63.331	6.34639	42	1	-1.49127	11.8791	21.1734	4	9.55671	2.8827	39	0.915254	-18.4	1	0.107649	0.0144544
