# Supplementary material for: Identification of Biomarkers of Human Skin Ageing in Both Genders. Wnt Signalling - A Label of Skin Ageing?
Source: PLoS One. 2012 Nov 30;7(11):e50393. doi: 10.1371/journal.pone.0050393 (PMC3511529; doi:10.1371/journal.pone.0050393)
Supplement: Table S2 — Complete list of genes regulated in male skin with age ( P -value≤0.05; detection ratio 1.3). Genes that were judged as non-detectable by the BG value criterion were excluded from analysis. (XLS) [file pone.0050393.s003.xls]

## Sheet: ratio_1_3_male
Target ID	Accession	Symbol	MIN_Signal-male young	AVG_Signal-male young	MAX_Signal-male young	NARRAYS-male young	ARRAY_STDEV-male young	BEAD_STDEV-male young	Avg_NBEADS-male young	Detection-male young	MIN_Signal-male aged	AVG_Signal-male aged	MAX_Signal-male aged	NARRAYS-male aged	ARRAY_STDEV-male aged	BEAD_STDEV-male aged	Avg_NBEADS-male aged	Detection-male aged	DiffScore-male aged	Concordance-male aged	Ratio	P-value
ILMN_4287	NM_144668.3	WDR66	15.3073	27.1694	47.6434	6	13.2018	3.82592	42	0.992938	47.7971	109.137	155.201	7	35.8519	8.61743	38	1	35.8067	1	4.01691	0.000262623
ILMN_15940	NM_152353.1	MGC33839	29.9001	67.0794	136.582	6	37.0641	4.00362	44	0.998588	89.0675	182.595	424.325	7	119.117	9.01359	42	1	13.5378	1	2.72207	0.044281
ILMN_9503	NM_012190.2	ALDH1L1	31.544	119.303	368.393	6	126.413	7.4085	39	1	192.069	307.96	538.602	7	130.433	13.4023	43	1	16.3561	1	2.58133	0.0231412
ILMN_1560	NM_016539.1	SIRT6	3.65629	10	17.1619	6	5.684	3.23923	34	0.919492	9.19197	23.7256	47.1091	7	12.5629	5.06676	31	0.99	15.2126	1	2.37256	0.0301121
ILMN_22653	NM_138429.1	CLDN15	6.63849	12.9002	17.5448	6	4.24203	3.21246	40	0.988149	18.3892	30.4627	54.7834	7	12.8216	5.30362	37	0.999856	15.5884	1	2.36141	0.027616
ILMN_30363	NM_003748.2	ALDH4A1	160.961	184.085	255.351	6	37.4521	8.32745	43	1	211.777	434.408	754.038	7	195.513	18.8175	46	1	19.7181	1	2.35982	0.0106706
ILMN_9813	NM_006152.2	LRMP	43.3126	74.2867	96.0752	6	21.5516	4.53971	43	0.998588	80.8758	171.764	288.538	7	61.8362	7.62788	48	1	24.2235	1	2.31218	0.00378137
ILMN_3043	NM_000287.2	PEX6	57.6875	103.001	149.371	6	33.7807	6.47288	45	1	96.644	231.291	365.634	7	94.1612	12.2305	43	1	20.3513	1	2.24552	0.00922299
ILMN_25836	NM_024042.2	METRN	7.70396	26.459	38.7999	6	11.4866	4.34396	38	0.992938	34.2535	57.8948	79.307	7	16.4007	6.7391	38	0.998588	26.2871	1	2.18809	0.00235118
ILMN_15589	NM_003586.2	DOC2A	6.25921	16.2614	25.9838	6	7.43615	3.11427	41	0.977401	14.7987	34.845	66.5773	7	18.1399	5.02616	41	0.995763	14.0328	1	2.1428	0.0395109
ILMN_18416	NM_152718.1	VWCE	7.92566	16.3097	25.5698	6	8.20744	3.50411	42	0.978814	22.1506	34.2167	66.8678	7	15.2772	5.93426	36	0.995763	15.7742	1	2.09794	0.0264593
ILMN_27180	NM_015321.1	CRTC1	6.01421	21.0304	30.3039	6	10.0541	3.53124	41	0.990113	20.447	43.8623	71.9418	7	19.667	4.48346	46	0.998588	15.7669	1	2.08566	0.0265038
ILMN_18171	NM_003708.2	RDH16	35.3073	82.2022	155.73	6	49.2706	4.61154	40	1	82.7039	166.218	238.715	7	53.4931	8.15263	42	1	18.6021	1	2.02206	0.0137973
ILMN_21186	NM_152677.1	ZSCAN4	16.0738	18.4391	21.7199	6	2.03175	3.10204	37	0.983051	16.46	37.1812	67.729	7	18.2402	4.03853	36	0.998588	15.2072	1	2.01643	0.0301492
ILMN_19991	NM_152246.1	CPT1B	27.1278	70.1947	117.425	6	38.5133	5.73285	35	0.998588	72.3373	140.347	191.842	7	45.3893	8.4992	38	1	18.9756	1	1.9994	0.0126601
ILMN_1790	NM_006869.1	CENTA1	8.9861	20.2784	27.418	6	7.53526	4.2379	31	0.985876	22.5381	40.1069	54.1764	7	11.0794	5.49744	33	0.998588	24.5604	1	1.97781	0.0034991
ILMN_14845	NM_024722.1	ACBD4	15.9725	31.3519	44.6277	6	11.6766	3.95799	41	0.997175	35.1293	60.4964	106.459	7	23.9458	5.69222	38	0.998588	16.8968	1	1.92959	0.0204326
ILMN_1824	NM_006383.2	CIB2	19.8969	40.484	56.809	6	14.5358	4.86793	33	0.998588	44.7224	77.575	103.185	7	20.2012	6.24268	39	0.998588	24.8208	1	1.91619	0.00329548
ILMN_28359	NM_020439.2	CAMK1G	16.0536	20.3899	26.7955	6	3.87325	3.44379	43	0.985876	24.6863	39.0214	62.5695	7	14.0416	6.34092	42	0.998588	20.1991	1	1.91376	0.00955191
ILMN_25627	NM_206920.1	MAMDC4	16.1221	27.4131	38.7467	6	8.57065	4.065	37	0.992938	43.7424	52.1501	64.6443	7	8.728	5.65256	40	0.998588	34.879	1	1.90238	0.000325159
ILMN_26026	NM_175078.1	KRT1B	1309.35	1905.02	3671.43	6	900.887	49.2647	44	1	1468.69	3519.56	5123.61	7	1373.86	107.054	43	1	14.9463	1	1.84752	0.0320163
ILMN_20038	NM_006648.3	WNK2	16.5982	43.5418	64.9616	6	16.7395	4.90711	46	0.998588	35.9721	80.018	125.255	7	35.1456	6.89002	43	0.998588	13.8896	1	1.83773	0.040836
ILMN_29523	NM_015516.3	LRRC54	104.421	155.948	219.622	6	45.3423	8.45938	41	1	188.867	284.923	449.604	7	88.2254	13.6168	44	1	20.8911	1	1.82704	0.00814498
ILMN_26614	NM_006026.2	H1FX	436.592	534.742	642.96	6	76.0456	16.9403	41	1	560.165	975.835	1379.04	7	316.291	26.4359	38	1	21.6175	1	1.82487	0.0068905
ILMN_137172	NM_013992.2	PAX8	4.30746	23.2298	42.5364	6	13.3452	3.26445	41	0.991525	16.5508	42.248	62.5182	7	17.1062	4.16358	43	0.998588	13.033	1	1.8187	0.0497388
ILMN_24638	NM_018378.2	FBXL8	34.6008	60.0104	77.4182	6	17.9516	5.13816	37	0.998588	53.6428	107.732	161.603	7	46.1156	8.49781	33	1	14.3241	1	1.79522	0.0369483
ILMN_2736	NM_138355.2	SCRN2	28.8184	32.5513	39.5779	6	3.70736	4.05309	43	0.998588	37.9766	58.2135	103.786	7	23.3609	7.08328	38	0.998588	16.4294	1	1.78836	0.022754
ILMN_14079	NM_007079.2	PTP4A3	33.8767	92.7743	117.119	6	31.4191	5.99111	43	1	124.863	165.854	250.412	7	41.5786	8.30345	45	1	23.1975	1	1.78771	0.00478907
ILMN_6674	NM_023942.1	LRRC61	16.0128	23.2764	28.3402	6	4.55947	3.40762	41	0.991525	24.6962	41.5898	52.0057	7	10.3371	4.78908	38	0.998588	26.8035	1	1.78678	0.0020876
ILMN_10818	NM_032219.2	MFSD7	91.6919	127.893	178.627	6	32.0563	7.30902	44	1	140.032	224.697	290.115	7	46.3275	10.5424	39	1	29.0066	1	1.75691	0.00125701
ILMN_1950	NM_182530.1	C12orf28	35.3529	54.9632	83.2661	6	20.1967	4.10337	41	0.998588	68.0152	96.3956	147.876	7	27.3685	6.17516	48	1	19.6114	1	1.75382	0.010936
ILMN_27808	NM_000781.1	CYP11A1	13.0911	24.4309	33.7375	6	8.91983	3.08137	43	0.991525	18.8161	42.6906	77.0911	7	18.0734	4.43257	46	0.998588	13.3204	1	1.7474	0.0465542
ILMN_10462	NM_145071.1	CISH	5.33276	33.0692	53.3635	6	20.7758	3.63619	39	0.998588	25.8769	57.7672	86.9228	7	19.6164	5.97767	41	0.998588	13.0252	1	1.74686	0.0498293
ILMN_9725	NM_024043.2	MGC3101	21.7922	32.531	43.1933	6	8.25136	3.93241	41	0.998588	43.517	56.4718	68.4499	7	9.76302	5.87847	40	0.998588	32.0463	1	1.73594	0.00062426
ILMN_25510	NM_080621.3	SAMD10	13.9146	20.9479	29.6517	6	5.63412	3.32718	42	0.988701	20.3427	35.8689	45.5989	7	8.83987	4.86034	39	0.997175	23.4233	1	1.71229	0.00454645
ILMN_27313	NM_005488.1	TOM1	56.0278	64.9105	81.0019	6	10.8332	5.46794	45	0.998588	60.399	110.666	168.251	7	40.2791	9.89329	40	1	16.7322	1	1.7049	0.0212218
ILMN_14159	NM_000837.1	GRINA	230.872	448.572	668.645	6	161.362	13.6986	42	1	522.916	764.074	1297.89	7	282.219	23.4876	50	1	14.6226	1	1.70335	0.0344936
ILMN_10281	NM_032921.1	MGC15875	90.3738	148.466	207.554	6	43.7187	6.88358	39	1	180.099	249.815	441.744	7	93.8564	10.6182	45	1	14.6725	1	1.68264	0.0340997
ILMN_26575	NM_206967.1	MGC17624	26.6165	38.9808	53.5424	6	9.33835	4.61864	37	0.998588	42.3584	64.9382	113.435	7	25.0231	6.04316	40	0.998588	14.4517	1	1.6659	0.0358783
ILMN_20666	NM_080749.2	NEURL2	12.9301	23.1458	29.2177	6	5.59249	3.4061	42	0.991525	20.5569	38.2275	59.4473	7	15.1582	4.93908	41	0.998588	13.7245	1	1.6516	0.042418
ILMN_11566	NM_000240.2	MAOA	1900.98	2356.84	3631.3	6	634.036	58.8727	46	1	2626.57	3884.5	5799.4	7	1162.52	100.61	44	1	18.1149	1	1.64818	0.0154353
ILMN_18206	NM_032370.1	ZNF414	19.3778	34.3465	44.9645	6	9.51667	4.67168	40	0.998588	31.1492	56.288	92.1157	7	20.6242	5.44955	39	0.998588	14.4241	1	1.63883	0.0361073
ILMN_27029	NM_004364.2	CEBPA	2862	4181.66	5993.17	6	1040.89	100.991	45	1	3775.4	6842.6	10549.6	7	2364.94	176.893	45	1	15.617	1	1.63634	0.0274349
ILMN_13517	NM_003560.2	PLA2G6	13.7021	17.7944	21.0389	6	2.91617	3.80034	39	0.99856	24.3589	28.8945	35.0747	7	4.09775	5.28751	38	0.999161	17.578	1	1.6238	0.0174661
ILMN_2169	NM_138778.1	C9orf112	29.0535	36.8632	43.6785	6	4.82322	4.63694	33	0.998588	48.6986	59.451	74.0181	7	8.58928	6.69622	36	0.998588	38.566	1	1.61275	0.000139124
ILMN_13026	NM_002735.1	PRKAR1B	16.3545	21.8299	27.6803	6	4.32034	2.7266	49	0.990113	22.9932	34.9573	44.9931	7	7.1169	3.94766	51	0.995763	26.2596	1	1.60135	0.00236612
ILMN_137374	NM_017777.1	MKS1	16.432	25.4067	30.5115	6	4.73142	3.85908	38	0.991525	29.8415	40.5623	50.1527	7	8.39921	5.33367	44	0.998588	26.1014	1	1.59652	0.00245391
ILMN_24956	NM_030662.2	MAP2K2	102.31	117.663	137.174	6	11.6115	7.77115	38	1	125.203	187.023	259.685	7	47.3242	9.90164	41	1	22.8887	1	1.58948	0.00514201
ILMN_28144	NM_152544.1	FLJ35725	15.4995	29.7287	39.609	6	10.8366	4.33169	34	0.992938	26.5264	47.0254	72.9057	7	15.4172	5.35562	36	0.998588	13.7492	1	1.58182	0.0421773
ILMN_30353	NM_016002.2	SCCPDH	95.8161	206.804	306.313	6	67.492	9.21547	40	1	242.427	326.571	490.934	7	83.3322	12.0033	43	1	17.7236	1	1.57913	0.0168903
ILMN_2133	NM_014826.3	CDC42BPA	38.0417	53.4215	77.0303	6	15.0486	4.22621	38	0.998588	43.6173	84.3364	117.682	7	23.9935	6.41704	39	0.998588	17.0149	1	1.5787	0.0198842
ILMN_1792	NM_003224.2	ARFRP1	31.2545	44.15	55.0589	6	9.20339	4.91349	40	0.998588	59.4124	69.5758	81.199	7	7.8096	7.13763	36	0.998588	36.6067	1	1.5759	0.000218441
ILMN_11243	NM_017931.1	FLJ20699	318.547	392.375	455.151	6	53.1295	12.0015	51	1	264.042	617.722	830.136	7	188.655	18.5193	48	1	17.7464	1	1.57432	0.0168018
ILMN_5172	NM_152236.1	GAS2L1	78.2193	92.0601	100.967	6	10.4695	6.44327	42	1	93.8489	144.761	215.826	7	49.1589	7.53118	43	1	15.7734	1	1.57246	0.0264642
ILMN_12831	NM_024302.3	MMP28	102.332	124.025	171.754	6	26.5506	7.35893	35	1	116.958	194.347	275.349	7	63.1245	10.5434	40	1	15.5409	1	1.567	0.0279194
ILMN_1379	NM_198533.1	SCDR10	59.757	76.7541	108.627	6	17.6747	5.27094	39	0.998588	101.195	119.91	146.157	7	21.3891	6.5703	42	1	26.2124	1	1.56226	0.00239201
ILMN_27412	NM_152911.2	PAOX	48.2057	64.4487	79.0114	6	13.1659	4.36054	44	0.998588	70.4858	100.125	129.323	7	24.3377	7.05321	39	1	20.7197	1	1.55356	0.00847294
ILMN_19816	NM_178232.2	HAPLN3	18.3293	26.7701	38.4727	6	8.61861	4.22002	33	0.992938	20.2218	41.579	62.2645	7	14.3373	5.36301	37	0.998588	13.0315	1	1.55319	0.0497569
ILMN_26534	NM_015944.2	AMDHD2	16.9671	23.8376	33.0476	6	7.13196	3.54204	41	0.991525	26.9087	36.9516	47.0662	7	6.49011	5.2896	39	0.998588	22.8207	1	1.55014	0.00522313
ILMN_20985	NM_014690.2	KIAA0773	9.33216	12.1444	14.9438	6	2.12852	2.78418	45	0.993128	13.3417	18.8153	26.8677	7	4.75482	4.23135	45	0.99856	18.2718	1	1.5493	0.0148873
ILMN_5081	NM_022307.1	ICA1	8.89019	23.4816	35.4854	6	10.3503	2.99465	42	0.991525	23.5207	36.25	46.4998	7	7.65702	4.76841	36	0.998588	15.7271	1	1.54376	0.0267478
ILMN_17279	NM_000487.3	ARSA	71.274	85.8498	103.449	6	13.1136	7.29722	42	1	70.2561	132.491	200.521	7	38.4657	9.59984	38	1	17.7633	1	1.54329	0.0167368
ILMN_25410	NM_032017.1	STK40	9.88057	31.8401	48.6576	6	13.0713	4.02468	38	0.997175	39.1955	48.9584	58.5759	7	6.64337	6.53463	33	0.998588	19.5715	1	1.53763	0.011037
ILMN_15271	NM_133467.2	CITED4	789.919	966.127	1081.12	6	120.459	30.7802	40	1	1072.86	1485.11	1977.21	7	385.802	51.2977	43	1	20.3304	1	1.53718	0.00926741
ILMN_7281	NM_018402.1	IL26	7.2554	18.8111	25.4326	6	6.41204	3.16451	34	0.984463	19.6065	28.892	41.2397	7	8.39638	5.5603	37	0.99435	14.5077	1	1.5359	0.0354188
ILMN_9871	NM_032789.1	PARP10	111.335	203.708	312.881	6	68.7728	10.1558	39	1	211.199	311.319	406.713	7	63.8283	13.6159	39	1	14.5561	1	1.52826	0.0350257
ILMN_137126	NM_138570.1	MGC15523	38.5663	62.0885	85.8099	6	17.2916	4.4161	46	0.998588	55.6651	94.4188	134.663	7	26.6037	5.84849	46	1	15.6375	1	1.52071	0.0273056
ILMN_15138	NM_001033551.1	TOM1L2	31.9331	36.9386	43.0165	6	4.11497	4.76858	36	0.998588	40.7083	56.0357	67.0511	7	10.1259	6.14505	40	0.998588	29.0349	1	1.517	0.00124886
ILMN_9960	NM_138612.1	HAS3	12.5009	19.7473	25.25	6	4.62108	2.9357	43	0.984463	20.5319	29.9002	35.296	7	5.59308	4.09204	38	0.99435	23.2432	1	1.51414	0.00473889
ILMN_3294	NM_003782.3	B3GALT4	199.986	252.24	321.636	6	40.5074	10.5282	41	1	247.957	380.189	533.052	7	97.1255	13.8585	47	1	19.1505	1	1.50725	0.0121603
ILMN_10742	NM_000543.3	SMPD1	69.66	95.4409	130.806	6	23.7283	5.94584	36	1	121.167	143.69	182.197	7	19.3864	9.01782	35	1	27.0993	1	1.50554	0.00195018
ILMN_15727	NM_032630.2	CINP	47.0589	55.54	68.1879	6	9.18611	5.33103	40	0.998588	69.6905	83.2421	112.538	7	14.3756	7.13113	43	0.998588	27.1846	1	1.49878	0.00191224
ILMN_11536	NM_004224.1	GPR50	11.0029	19.0733	24.9774	6	6.54641	4.04506	34	0.984463	21.3557	28.5501	37.8844	7	6.95575	5.43123	37	0.99435	15.4173	1	1.49686	0.0287258
ILMN_138828	NM_003801.2	GPAA1	516.807	632.661	818.168	6	99.9526	25.9102	44	1	625.604	941.463	1228.6	7	215.601	36.348	45	1	20.8076	1	1.4881	0.0083031
ILMN_13176	NM_019058.2	DDIT4	596.903	1104.39	1445.79	6	366.57	30.4521	49	1	799.964	1641.14	2132.42	7	462.677	50.4539	45	1	13.6706	1	1.48601	0.0429474
ILMN_18800	NM_001089.1	ABCA3	154.191	338.648	504.36	6	118.894	15.3266	43	1	357.248	500.08	670.163	7	115.641	21.0661	44	1	15.1254	1	1.4767	0.0307231
ILMN_6371	NM_004606.2	TAF1	13.8009	19.574	24.2165	6	3.52685	3.24963	44	0.985876	17.3447	28.7879	40.4911	7	7.04494	4.34859	47	0.99435	18.3641	1	1.47072	0.0145744
ILMN_10603	NM_170726.1	ALDH4A1	322.163	389.82	460.453	6	57.7573	15.2466	43	1	366.915	573.279	756.809	7	174.544	21.469	42	1	14.9057	1	1.47062	0.0323171
ILMN_8767	NM_183373.2	C6orf145	49.7145	73.3443	99.4477	6	18.8039	6.01017	37	0.998588	74.2001	107.72	168.465	7	30.5822	8.33488	36	1	14.4195	1	1.46869	0.036145
ILMN_19711	NM_032272.3	MAF1	120.016	168.804	207.391	6	30.3119	9.0046	40	1	194.371	246.562	367.876	7	61.1174	13.0828	35	1	17.7868	1	1.46064	0.0166464
ILMN_5826	NM_032529.1	KIAA1875	32.3854	50.834	80.0247	6	17.2689	4.47223	38	0.998588	49.6078	74.0425	95.8838	7	17.8807	7.2268	35	0.998588	14.2964	1	1.45655	0.0371843
ILMN_14028	NM_012088.2	PGLS	864.579	1050.84	1258.15	6	140.758	30.9141	44	1	1312.51	1528.62	1817.4	7	181.592	44.4784	45	1	35.4915	1	1.45466	0.000282393
ILMN_20083	NM_001611.2	ACP5	110.998	177.506	233.713	6	46.1914	8.25941	45	1	176.451	258.204	338.806	7	65.9495	11.8556	44	1	15.3703	1	1.45462	0.0290385
ILMN_9989	NM_133343.1	RAD17	53.3744	69.6445	85.2554	6	11.6766	7.2754	38	0.998588	66.2445	101.219	154.892	7	27.8372	11.4472	37	1	15.9033	1	1.45337	0.0256844
ILMN_12904	NM_017921.1	NPLOC4	345.092	469.999	531.193	6	69.4091	18.447	46	1	472.808	682.147	897.886	7	174.714	23.8087	45	1	17.4561	1	1.45138	0.0179635
ILMN_30110	NM_002342.1	LTBR	787.635	956.147	1032.2	6	104.707	29.4703	44	1	923.758	1380.94	1690.51	7	292.221	39.9916	43	1	21.9823	1	1.44428	0.00633529
ILMN_27401	NM_183047.1	PRKCBP1	23.2683	28.2324	37.6335	6	5.28585	3.80874	40	0.992938	30.5263	40.7692	46.3785	7	5.53831	5.16689	38	0.998588	27.9418	1	1.44406	0.00160628
ILMN_880	NM_021095.1	SLC5A6	188.537	267.488	360.241	6	69.2233	9.26783	45	1	253.71	386.216	584.731	7	105.059	15.0074	45	1	14.1996	1	1.44386	0.0380223
ILMN_20906	NM_172089.2	TNFSF12-TNFSF13	24.3599	31.2819	36.004	6	4.97558	3.4096	54	0.995763	30.3173	45.161	64.4274	7	11.0788	5.49393	50	0.998588	17.7891	1	1.44368	0.0166375
ILMN_6372	NM_020702.1	KIAA1161	19.9099	25.7846	31.4583	6	3.91141	3.25257	40	0.991525	18.1198	37.1865	47.5513	7	10.9655	4.75393	39	0.998588	14.5785	1	1.4422	0.0348458
ILMN_18789	NM_000050.3	ASS	1147.16	1347.22	1530.92	6	151.614	37.5008	42	1	1332.81	1941.38	2497.42	7	508.595	62.0688	34	1	17.1864	1	1.44103	0.0191143
ILMN_29319	NM_182905.1	LOC349338	199.713	339.061	473.159	6	110.381	12.807	46	1	301.234	488.377	647.377	7	120.012	17.7485	44	1	13.9094	1	1.44038	0.0406502
ILMN_13295	NM_005078.1	TLE3	89.5862	124.116	154.543	6	27.7779	7.84629	42	1	124.875	178.177	276.505	7	49.859	10.0811	45	1	14.1634	1	1.43557	0.038341
ILMN_3871	NM_004052.2	BNIP3	1016.02	1247.73	1585.12	6	244.402	36.6597	36	1	1129.51	1789.53	2482.43	7	448.525	57.9789	37	1	16.3236	1	1.43423	0.0233153
ILMN_3298	NM_002856.1	PVRL2	311.687	424.837	555.517	6	79.9435	15.081	44	1	487.462	608.973	804.734	7	112.721	23.6812	44	1	21.788	1	1.43343	0.00662515
ILMN_8695	NM_025149.3	FLJ20920	101.491	150.468	174.847	6	25.5706	6.4503	49	1	168.733	215.62	293.08	7	44.7522	10.1809	43	1	20.2762	1	1.433	0.00938378
ILMN_22820	NM_001250.3	CD40	67.7844	86.1572	103.121	6	14.7332	6.60772	33	1	79.2218	123.047	151.916	7	25.1361	9.06909	36	1	20.3369	1	1.42817	0.00925349
ILMN_10186	NM_138442.2	LOC115098	110.581	130.966	143.799	6	11.9885	8.91681	34	1	136.919	186.96	239.523	7	38.6264	11.3777	40	1	22.2272	1	1.42755	0.00598794
ILMN_3012	NM_018950.1	HLA-F	290.75	516.557	730.876	6	168.759	19.0678	43	1	369.455	736.974	872.556	7	170.432	27.9272	48	1	14.0318	1	1.4267	0.0395204
ILMN_8580	NM_032957.2	RTEL1	13.9149	20.9524	27.0692	6	4.64405	3.45404	33	0.988701	19.8157	29.8777	39.0721	7	8.76839	4.83647	38	0.99435	13.2328	1	1.42598	0.0475025
ILMN_960	NM_032901.2	C12orf62	261.612	334.414	378.224	6	41.2283	14.1424	41	1	380.312	476.721	769.411	7	139.684	18.2395	44	1	14.4848	1	1.42554	0.0356053
ILMN_6065	NM_032687.2	CYHR1	61.2945	75.3412	82.8601	6	8.4172	6.30457	42	0.998588	67.7946	107.347	136.319	7	26.2624	8.06112	44	1	17.9883	1	1.42481	0.0158918
ILMN_12271	NM_017670.1	OTUB1	23.8439	38.3569	52.7343	6	9.92665	4.49568	46	0.998588	37.0832	54.6126	72.7068	7	14.8449	6.38297	42	0.998588	13.5711	1	1.4238	0.0439431
ILMN_24405	NM_005973.4	PRCC	49.773	70.8991	92.2238	6	13.9593	5.24885	40	0.998588	65.9315	100.567	139.803	7	27.4847	7.85949	40	1	14.4026	1	1.41845	0.0362862
ILMN_11329	NM_006284.2	TAF10	767.43	896.575	1016.44	6	102.679	23.6445	44	1	974.269	1270.31	1964.37	7	333.65	35.3809	47	1	16.2641	1	1.41685	0.0236368
ILMN_18872	NM_003190.3	TAPBP	608.179	1303.29	1736.7	6	431.468	38.515	43	1	1288.03	1846.29	2505.86	7	380.757	58.8775	42	1	14.6253	1	1.41664	0.0344726
ILMN_20526	NM_015660.2	GIMAP2	25.8843	34.31	48.8089	6	7.63436	3.40899	36	0.998588	33.1729	48.5808	69.6626	7	13.9823	5.66783	32	0.998588	13.1783	1	1.41594	0.048103
ILMN_11286	NM_182709.1	HTATIP	34.5734	41.5517	45.7842	6	4.07248	3.8875	46	0.998588	50.2889	58.7285	72.0124	7	6.52261	6.69795	40	0.998588	37.7435	1	1.41338	0.00016813
ILMN_22202	NM_181491.1	SURF5	92.9055	119.476	158.195	6	21.7667	7.59622	43	1	123.606	168.737	272.824	7	49.8433	10.0965	42	1	13.2636	1	1.41231	0.0471674
ILMN_25041	NM_003952.2	RPS6KB2	191.017	279.334	380.772	6	62.5046	13.0849	46	1	241.747	394.156	547.419	7	100.462	16.5267	42	1	14.6746	1	1.41106	0.0340835
ILMN_20028	NM_000156.4	GAMT	351.24	534.503	709.008	6	134.556	17.7907	47	1	656.739	753.763	842.687	7	70.6275	25.5638	47	1	24.8944	1	1.41021	0.00324013
ILMN_11748	NM_152285.2	ARRDC1	188.551	222.979	260.791	6	31.0581	10.4174	39	1	226.897	314.438	373.468	7	61.1196	13.8196	43	1	21.5291	1	1.41017	0.00703213
ILMN_23404	NM_018413.2	CHST11	16.4726	19.5883	22.1117	6	2.38862	3.1985	42	0.985876	19.2307	27.5088	35.1081	7	7.29452	5.08317	41	0.99435	15.5471	1	1.40435	0.0278799
ILMN_10254	NM_021975.2	RELA	96.0698	120.926	168.856	6	26.93	6.60938	38	1	130.928	169.755	261.308	7	46.6491	8.0862	39	1	13.4107	1	1.40379	0.0455959
ILMN_15388	NM_000941.1	POR	296.675	354.063	421.107	6	45.2803	14.6252	43	1	427.999	497.015	564.469	7	43.3901	17.4422	52	1	39.269	1	1.40375	0.000118331
ILMN_22044	NM_001024938.1	SLC2A11	31.0196	37.8322	44.1145	6	4.8473	4.22807	43	0.998588	40.7424	53.0793	67.5513	7	11.1331	5.60918	49	0.998588	19.9348	1	1.40302	0.0101512
ILMN_10618	NM_003946.3	NOL3	260.606	320.138	477.62	6	82.1081	16.4347	36	1	330.159	448.67	539.082	7	81.2733	22.0912	36	1	17.854	1	1.40149	0.0163909
ILMN_13465	NM_152288.1	MGC13024	29.6437	41.6675	48.1709	6	7.21102	3.64908	38	0.998588	42.6768	58.2038	78.9072	7	12.5443	5.1258	43	0.998588	17.9431	1	1.39686	0.0160579
ILMN_16012	NM_015872.1	ZBTB7B	25.1968	35.75	46.7862	6	8.13029	3.8265	37	0.998588	35.7516	49.9308	65.2363	7	10.9198	5.42023	38	0.998588	16.1819	1	1.39667	0.0240885
ILMN_21511	NM_002695.2	POLR2E	635.192	786.109	1060.95	6	163.052	28.0439	42	1	874.16	1097.87	1752.93	7	308.048	36.0256	37	1	13.1373	1	1.39659	0.0485585
ILMN_20803	NM_032552.1	DAB2IP	32.1622	56.3241	72.99	6	14.6868	5.51343	43	0.998588	62.9932	78.6566	92.9268	7	12.6147	7.72073	38	0.998588	18.8103	1	1.3965	0.0131513
ILMN_137641	NM_032732.2	IL17RC	81.9464	111.804	134.168	6	17.738	7.3693	36	0.977855	109.816	156.085	215.036	7	35.3875	9.50806	42	0.996759	13.1498	1	1.39606	0.0484192
ILMN_4140	NM_012144.2	DNAI1	18.6746	21.5665	25.7552	6	2.51006	3.32967	42	0.990113	18.0092	30.0951	44.4695	7	7.7769	5.11965	41	0.99435	15.7657	1	1.39546	0.0265111
ILMN_10933	NM_001031731.1	YIF1B	145.251	175.625	212.332	6	29.722	8.67003	41	1	197.783	244.769	354.886	7	54.0851	11.7292	43	1	17.4785	1	1.3937	0.017871
ILMN_24167	NM_002658.2	PLAU	228.78	298.966	329.025	6	42.0123	11.2469	43	1	317.146	416.334	559.093	7	97.669	13.8173	46	1	17.0222	1	1.39258	0.019851
ILMN_16840	NM_024509.1	LRFN3	39.2078	63.3971	76.6572	6	13.8191	5.6372	41	0.998588	58.6608	88.2474	122.312	7	21.2406	6.95736	38	0.998588	14.9008	1	1.39198	0.0323535
ILMN_1809	NM_000294.1	PHKG2	81.0812	102.669	122.931	6	16.2421	7.86796	42	1	107.122	142.816	175.23	7	21.377	9.4765	45	1	24.9781	1	1.39103	0.00317826
ILMN_7557	NM_004564.1	PET112L	348.55	498.448	623.087	6	114.711	15.8518	43	1	579.036	691.479	826.528	7	83.7399	22.3031	37	1	23.0646	1	1.38726	0.00493785
ILMN_26535	NM_007022.3	CYB561D2	130.179	141.031	158.372	6	11.9499	7.71882	38	1	133.532	195.386	261.151	7	52.7393	11.3346	41	1	14.9638	1	1.38541	0.0318877
ILMN_12158	NM_025106.2	SPSB1	327.833	410.636	477.691	6	49.989	12.1286	49	1	386.488	568.345	797.01	7	166.445	15.2323	52	1	13.1846	1	1.38406	0.048033
ILMN_7938	NM_177533.2	NUDT14	691.713	796.597	1030.09	6	124.936	25.706	44	1	961.607	1102.23	1282.26	7	128.923	34.5322	40	1	29.1646	1	1.38367	0.00121211
ILMN_13399	NM_001032278.1	MMP28	115.93	158.622	204.599	6	30.7527	7.94482	50	1	168.044	219.421	286.768	7	44.9233	9.03855	48	1	17.5735	1	1.38329	0.0174843
ILMN_138408	NM_021978.2	ST14	100.424	117.248	144.826	6	15.2594	8.24272	41	1	91.3013	162.055	234.54	7	44.8065	11.6405	36	1	13.9479	1	1.38216	0.0402911
ILMN_20943	NM_000906.2	NPR1	17.9827	21.7925	26.7429	6	3.87623	3.10611	40	0.990113	17.6944	30.0925	41.6267	7	7.44301	4.1606	42	0.99435	14.9236	1	1.38086	0.0321838
ILMN_24228	NM_000086.1	CLN3	151.048	232.347	271.869	6	42.3849	11.4751	41	1	292.895	319.631	358.089	7	23.551	14.3795	43	1	31.7977	1	1.37566	0.000661044
ILMN_27646	NM_199183.1	TESSP5	13.9231	19.0704	21.5447	6	2.73685	3.20883	38	0.984463	21.5984	26.2183	32.5322	7	4.30077	5.00316	37	0.991525	23.0175	1	1.37482	0.00499168
ILMN_8210	NM_001005174.1	OR52N2	16.7186	20.1817	25.8036	6	3.38849	3.46781	46	0.985876	24.716	27.7305	34.1243	7	3.0921	4.89586	43	0.99435	28.2846	1	1.37404	0.00148435
ILMN_3326	NM_152685.2	SLC23A1	17.6441	29.2452	35.9744	6	7.40047	3.29713	41	0.992938	28.0194	40.1743	50.838	7	7.32754	5.24688	45	0.998588	16.6072	1	1.37371	0.0218416
ILMN_936	NM_018049.1	PLEKHJ1	33.4854	51.6877	62.5336	6	11.287	5.60227	33	0.998588	49.7543	70.9994	99.549	7	16.8144	7.41831	35	0.998588	14.4024	1	1.37362	0.0362878
ILMN_5788	NM_004263.2	SEMA4F	82.4574	98.1359	124.352	6	14.9354	5.30269	43	1	97.3837	134.738	175.86	7	26.5521	8.09977	42	1	19.0588	1	1.37297	0.0124199
ILMN_23743	NM_133497.2	KCNV2	31.0298	40.7471	46.42	6	5.9405	5.17584	36	0.998588	44.0173	55.8504	65.4113	7	7.40961	6.92504	40	0.998588	26.8302	1	1.37066	0.00207482
ILMN_14072	NM_016116.1	ASB4	16.9036	20.7205	24.1006	6	3.03467	3.09919	50	0.987288	22.447	28.3753	33.2319	7	3.94032	4.61026	44	0.99435	25.8203	1	1.36943	0.00261801
ILMN_29653	NM_002801.2	PSMB10	915.295	1761.63	2260.46	6	484.662	43.6623	47	1	1921.54	2411.28	3099.89	7	401.779	62.9957	48	1	16.427	1	1.36878	0.0227666
ILMN_22771	NM_138431.1	MFSD3	642.724	813.169	975.793	6	134.809	21.222	51	1	777.95	1112.03	1528.99	7	260.994	30.7009	41	1	15.4603	1	1.36753	0.0284425
ILMN_21250	NM_198924.2	TRIM50B	29.4053	41.0894	53.5187	6	8.50822	5.36768	41	0.998588	46.669	56.1121	72.1484	7	8.42707	6.87371	39	0.998588	20.6535	1	1.36561	0.00860296
ILMN_15085	NM_007260.2	LYPLA2	106.202	124.878	139.185	6	11.0439	7.7992	36	1	94.9555	170.51	217.743	7	37.4346	11.0446	37	1	18.128	1	1.36541	0.0153887
ILMN_21354	NM_202468.1	GIPC1	245.411	291.433	323.819	6	29.3023	13.0165	35	1	213.702	397.569	544.654	7	108.615	15.3934	38	1	13.8344	1	1.36419	0.0413579
ILMN_24184	NM_024602.4	HECTD3	212.536	238.509	262.143	6	22.2948	8.935	40	1	254.442	325.361	437.435	7	64.3659	13.3599	38	1	20.1962	1	1.36415	0.00955826
ILMN_2061	NM_199162.1	ADPRHL1	42.9322	65.8388	81.108	6	14.1173	4.55102	40	0.998588	53.2777	89.7036	109.074	7	19.7134	5.85904	37	0.998588	15.0389	1	1.36247	0.0313408
ILMN_138615	NM_006225.1	PLCD1	140.935	212.591	274.312	6	46.3558	9.50383	40	1	208.451	289.196	388.017	7	63.9611	13.0272	43	1	14.7686	1	1.36034	0.033353
ILMN_15892	NM_006735.3	HOXA2	36.307	60.4665	89.3931	6	22.5855	4.91573	45	0.998588	72.0421	82.1855	92.7883	7	8.71016	5.89912	42	0.998588	14.2361	1	1.35919	0.0377042
ILMN_6087	NM_033111.2	LOC88523	329.957	455.276	639.582	6	112.905	13.6435	44	1	488.032	618.656	772.601	7	100.795	18.9565	45	1	17.301	1	1.35886	0.0186165
ILMN_19042	NM_002435.1	MPI	33.1737	38.0483	45.339	6	4.61771	4.68331	43	0.998588	37.4459	51.6956	70.492	7	10.6899	5.58403	45	0.998588	18.3284	1	1.35868	0.0146948
ILMN_137691	NM_005873.1	RGS19	180.303	197.354	235.616	6	20.1572	8.38293	39	1	223.396	268.129	310.987	7	31.0484	11.9025	40	1	32.3784	1	1.35862	0.000578307
ILMN_17952	NM_183241.1	C9orf142	582.231	951.775	1149.21	6	212.991	31.7967	44	1	1057.21	1293.01	1569.26	7	200.493	38.812	41	1	18.974	1	1.35852	0.012665
ILMN_10832	NM_004324.3	BAX	30.1127	39.0417	43.934	6	5.41235	4.34741	38	0.998588	34.256	53.0333	65.0766	7	11.1816	5.38054	40	0.998588	17.5135	1	1.35838	0.0177276
ILMN_21165	NM_003597.4	KLF11	182.866	227.573	290.334	6	37.8842	10.4636	45	1	215.805	308.713	401.493	7	69.2965	13.7344	46	1	15.6855	1	1.35654	0.0270051
ILMN_16651	NM_001976.2	ENO3	55.5948	80.9676	117.096	6	23.7943	5.3032	42	1	92.7862	109.779	158.076	7	22.414	7.27118	39	1	13.3564	1	1.35584	0.0461705
ILMN_8656	NM_174922.3	ADCK5	70.3618	90.5206	103.551	6	12.9027	6.33574	39	1	86.341	122.681	165.782	7	30.3135	6.04983	47	1	14.582	1	1.35528	0.0348177
ILMN_748	NM_032910.2	C21orf119	78.8913	88.3536	102.18	6	8.87049	6.17122	41	1	98.2365	119.725	134.122	7	13.4139	7.64302	47	1	33.0762	1	1.35507	0.000492465
ILMN_5119	NM_138422.1	LOC113179	94.6971	132.588	164.259	6	24.9728	6.60723	42	1	118.063	179.511	239.675	7	44.8266	8.20516	46	1	13.5412	1	1.3539	0.0442467
ILMN_25947	NM_002018.2	FLII	215.729	305.098	361.446	6	50.1401	12.2457	52	1	288.967	413.006	584.11	7	101.827	15.9328	47	1	14.1647	1	1.35368	0.0383289
ILMN_4040	NM_023933.1	C16orf24	311.236	357.228	416.104	6	37.6103	13.9214	48	1	379.832	483.147	583.152	7	65.8845	19.5724	45	1	27.7298	1	1.35249	0.00168663
ILMN_25466	NM_138392.1	SHKBP1	58.3197	73.9542	91.6309	6	11.3396	4.84218	42	0.998588	81.9473	99.946	119.188	7	13.1857	7.19605	35	1	25.112	1	1.35146	0.00308175
ILMN_14111	NM_199129.1	Kua	47.3284	60.4182	72.4022	6	10.217	5.35724	45	0.998588	57.3115	81.4677	110.45	7	17.9999	6.44501	46	0.998588	15.5093	1	1.3484	0.0281238
ILMN_2379	NM_015015.1	JMJD2B	135.849	163.439	189.056	6	22.4781	7.65819	40	1	141.896	220.248	272.508	7	49.2589	11.2336	42	1	16.0042	1	1.34759	0.0250944
ILMN_18610	NM_001004725.1	OR4S1	15.8451	20.1584	28.9465	6	5.22658	3.26466	36	0.985876	20.181	27.1579	31.8057	7	3.89573	4.11224	41	0.992938	17.3584	1	1.34722	0.0183723
ILMN_14839	NM_006409.2	ARPC1A	525.712	1214.23	1481.23	6	368.15	31.5113	35	1	1261.46	1635.64	1843.59	7	202.456	51.0735	41	1	16.1826	1	1.34706	0.0240844
ILMN_21611	NM_000749.2	CHRNB3	24.4183	28.5529	31.6429	6	3.11565	3.87937	38	0.992938	25.6299	38.4607	51.1567	7	10.218	5.45372	37	0.998588	13.5613	1	1.347	0.0440422
ILMN_10927	NM_012127.2	CIZ1	39.9164	53.1573	64.5441	6	8.05199	5.25718	42	0.998588	40.465	71.5697	92.1179	7	18.948	6.29669	42	0.998588	13.0397	1	1.34638	0.0496625
ILMN_14767	NM_020974.1	SCUBE2	58.4049	101.018	147.569	6	32.8372	6.03572	38	1	112.612	135.943	166.058	7	20.207	6.71636	45	1	14.1563	1	1.34573	0.0384037
ILMN_7226	NM_153811.1	SLC38A6	56.0837	66.0632	74.7099	6	6.78689	4.87415	35	0.998588	62.3156	88.8346	130.673	7	21.2292	6.23774	40	0.998588	15.3472	1	1.34469	0.0291931
ILMN_23838	NM_138385.2	TMEM129	45.4528	70.541	83.4631	6	13.0131	6.10195	38	0.998588	69.3874	94.644	136.632	7	22.8435	7.89157	38	1	13.5983	1	1.34169	0.0436684
ILMN_28288	NM_001398.2	ECH1	1816.76	2627.48	3725.61	6	742.726	74.3277	47	1	2800.66	3523.1	4709.32	7	636.059	105.337	48	1	14.1057	1	1.34087	0.0388538
ILMN_11303	NM_199054.1	MKNK2	367.175	441.865	532.367	6	68.9931	15.363	50	1	348.167	592.351	679.792	7	110.13	19.2468	48	1	18.3005	1	1.34057	0.0147892
ILMN_27883	NM_001033080.1	TAAR2	103.211	115.323	138.642	6	12.1872	9.05955	34	1	112.368	154.191	230.162	7	37.7082	14.6566	35	1	14.5773	1	1.33704	0.0348553
ILMN_17351	NM_079834.2	SCAMP4	51.2345	63.1696	78.8497	6	11.0162	5.40685	43	0.998588	74.4904	84.4533	93.2204	7	6.16634	6.94944	42	0.998588	29.6698	1	1.33693	0.001079
ILMN_15369	NM_001013673.1	LOC400707	48.5774	73.4256	88.7084	6	13.7905	4.90888	42	0.998588	78.9187	97.9836	125.666	7	18.8148	6.31991	39	1	16.3852	1	1.33446	0.0229867
ILMN_16730	NM_058190.2	C21orf70	35.4957	47.0157	54.8565	6	7.31086	4.90706	39	0.998588	47.7784	62.7299	78.8717	7	13.3505	6.47876	43	0.998588	15.7824	1	1.33423	0.0264093
ILMN_3953	NM_024954.3	UBTD1	471.238	643.105	796.295	6	108.793	24.0257	35	1	534.884	857.672	1091.56	7	215.376	27.4896	44	1	13.0164	1	1.33364	0.0499296
ILMN_15796	NM_025191.2	C1orf22	25.7186	36.7031	55.4411	6	10.5904	4.36942	47	0.998588	36.9934	48.9361	59.2658	7	9.2619	6.29029	48	0.998588	13.1829	1	1.3333	0.0480518
ILMN_26928	NM_144671.2	FAM109A	120.157	169.958	194.246	6	27.1223	8.20497	44	1	144.462	226.604	285.551	7	50.1079	10.9011	44	1	15.0432	1	1.33329	0.0313095
ILMN_138319	NM_024301.2	FKRP	18.5211	24.3172	28.6061	6	4.59102	4.14744	34	0.991525	29.0085	32.4201	36.1051	7	2.17228	5.0469	38	0.995763	28.117	1	1.33322	0.00154275
ILMN_7797	NM_016551.1	TM7SF3	280.877	402.92	556.96	6	93.2402	17.0596	35	1	384.86	537.094	707.572	7	110.415	19.2246	39	1	14.0875	1	1.333	0.0390162
ILMN_139271	NM_006238.2	PPARD	167.081	195.749	229.022	6	20.9851	9.20776	39	1	133.092	260.885	335.051	7	68.5311	10.88	40	1	13.2136	1	1.33275	0.0477134
ILMN_1063	NM_022493.1	NARFL	81.1452	102.138	121.923	6	15.7946	5.66833	50	1	97.7565	136.079	176.026	7	27.2242	8.83851	44	1	16.7046	1	1.33231	0.0213571
ILMN_27083	NM_032265.1	ZMYND15	71.8169	97.7487	123.301	6	21.8386	5.77587	35	1	96.5363	130.193	172.626	7	29.7066	6.29017	39	1	13.0565	1	1.33192	0.0494704
ILMN_2194	NM_182528.1	C1QL2	22.706	25.6221	30.2221	6	3.16647	3.5383	50	0.991525	24.8432	34.0691	47.8629	7	7.85814	4.92607	50	0.995763	14.9558	1	1.32968	0.0319462
ILMN_22360	NM_015873.2	VILL	31.7395	48.0254	59.7369	6	10.2901	4.2374	45	0.998588	50.9048	63.8383	76.9715	7	9.84826	5.95414	46	0.998588	17.841	1	1.32926	0.0164399
ILMN_5349	NM_022089.1	ATP13A2	146.34	159.598	173.412	6	9.19588	8.81002	37	1	181.11	211.883	243.497	7	20.8403	11.413	43	1	38.3616	1	1.3276	0.000145827
ILMN_25430	NM_213646.1	WARS	296.372	403.747	492.574	6	71.3	19.4262	40	1	423.015	535.856	721.001	7	101.567	21.2038	49	1	16.58	1	1.32721	0.0219785
ILMN_13252	NM_017882.1	CLN6	53.2491	66.5909	85.3787	6	11.4005	5.86224	41	0.998588	61.9297	88.3323	102.26	7	14.1669	7.12081	38	0.998588	19.2575	1	1.32649	0.0118646
ILMN_8472	NM_001001520.1	HDGF2	44.6502	62.9196	81.4366	6	13.4677	5.02582	51	0.998588	60.9932	83.4545	112.951	7	16.3367	6.52303	49	0.998588	14.8715	1	1.32637	0.0325725
ILMN_7601	NM_001018108.1	SERF2	2066.27	2444.84	2779.64	6	246.314	62.0265	39	1	2562.84	3239.03	4948.6	7	838.706	97.0341	40	1	13.1999	1	1.32484	0.0478636
ILMN_14887	NM_021173.2	POLD4	110.631	135.602	151.294	6	14.5586	7.98034	41	1	157.902	179.281	207.65	7	17.6586	10.3372	45	1	32.6389	1	1.32211	0.000544638
ILMN_7249	NM_014464.2	TINAG	20.3039	24.6774	30.4023	6	3.8417	3.34469	44	0.991525	23.8216	32.621	39.0221	7	6.15608	4.78347	40	0.995763	17.0722	1	1.3219	0.0196237
ILMN_24690	NM_152383.2	MGC42174	62.63	79.0618	99.9901	6	13.2463	6.37741	32	1	64.4015	104.409	132.448	7	24.5566	10.0468	29	1	13.4106	1	1.3206	0.0455977
ILMN_6486	NM_003427.3	ZNF76	41.3514	71.4883	87.4233	6	17.7146	5.33304	47	0.998588	72.0575	94.3327	124.411	7	19.2606	6.32178	51	1	13.0841	1	1.31955	0.0491579
ILMN_607	NM_019057.2	FLJ10404	65.48	87.9437	111.647	6	16.9943	5.14149	49	1	81.9522	115.973	143.142	7	22.051	6.60386	43	1	15.5336	1	1.31872	0.0279666
ILMN_28786	NM_017900.1	AURKAIP1	176.905	217.046	268.632	6	31.7189	14.5885	37	1	241.15	285.507	351.44	7	40.0798	16.3423	39	1	22.0378	1	1.31542	0.00625495
ILMN_5267	NM_017914.2	C19orf24	101.247	144.92	209.982	6	43.9857	9.56885	42	1	144.567	190.571	228.193	7	29.9733	10.3785	43	1	13.1345	1	1.31501	0.0485909
ILMN_19759	NM_024105.3	ALG12	28.124	32.3676	36.6428	6	3.43083	3.57104	43	0.998588	38.6123	42.5428	45.5895	7	3.03278	5.26068	42	0.998588	38.4684	1	1.31436	0.000142287
ILMN_16896	NM_182970.2	RIMS4	26.7969	38.2148	45.6009	6	6.95776	5.05916	38	0.998588	41.6893	50.2131	65.8139	7	8.48525	7.23955	39	0.998588	17.2765	1	1.31397	0.018722
ILMN_27555	NM_182557.1	BCL9L	78.6023	104.011	123.212	6	14.5363	5.66384	43	1	92.0737	136.643	167.343	7	26.2638	7.91074	47	1	16.8407	1	1.31374	0.0206979
ILMN_25576	NM_053050.2	MRPL53	485.176	615.71	763.408	6	98.7241	17.2499	42	1	639.217	807.968	934.399	7	88.2888	25.8915	38	1	24.6236	1	1.31225	0.0034486
ILMN_22094	NM_013291.2	CPSF1	271.808	424.172	526.672	6	100.189	11.04	43	1	437.63	555.85	726.778	7	103.96	16.7673	46	1	13.8747	1	1.31044	0.040976
ILMN_708	NM_005453.3	ZNF297	157.951	173.381	195.443	6	14.1685	9.25352	41	1	188.365	226.882	277.626	7	37.2263	10.4692	42	1	21.5315	1	1.30857	0.00702828
ILMN_7860	NM_033396.1	TNKS1BP1	554.173	655.908	800.529	6	85.0561	21.91	48	1	590.597	858.135	1077.74	7	194.133	25.2178	50	1	14.1768	1	1.30832	0.0382223
ILMN_2790	NM_007058.2	CAPN11	88.9398	106.453	125.632	6	12.462	6.43099	47	1	104.796	138.975	159.221	7	19.4548	7.23123	46	1	23.128	1	1.30551	0.00486634
ILMN_17139	NM_015633.1	FGFR1OP2	23.8089	29.9141	38.5762	6	5.23621	3.6969	43	0.99435	31.084	39.0379	47.402	7	5.73128	4.42975	40	0.998588	18.9879	1	1.305	0.0126244
ILMN_10498	NM_001014839.1	NCDN	57.7708	61.7185	66.9787	6	3.29468	5.16964	42	0.998588	58.6161	80.3757	106.895	7	14.5636	6.85762	42	0.998588	19.5938	1	1.3023	0.0109805
ILMN_9878	NM_004945.2	DNM2	297.023	430.354	493.039	6	71.1588	15.1976	47	1	374.673	559.545	707.292	7	125.654	22.019	49	1	13.1758	1	1.3002	0.04813
ILMN_4782	NM_005520.1	HNRPH1	1090.68	1534.05	1824.45	6	260.949	42.6025	45	1	846.189	1179	1582.34	7	276.056	35.8626	45	1	-14.2984	1	0.768554	0.0371673
ILMN_3380	NM_032145.4	FBXO30	129.025	152.665	179.547	6	19.3603	8.19306	37	1	93.0372	117.271	152.43	7	18.6385	7.61535	38	1	-21.9137	1	0.768159	0.00643619
ILMN_1277	NM_022898.1	BCL11B	1573.77	1820.16	2012.02	6	151.337	48.8539	48	1	612.395	1396.67	1744.24	7	376.668	38.4622	44	1	-15.8333	1	0.767334	0.0261019
ILMN_138576	NM_018999.1	KIAA1128	298.877	370.291	457.85	6	55.9238	12.2645	45	1	211.984	284.124	363.232	7	51.6462	11.9522	46	1	-18.3078	1	0.767299	0.0147646
ILMN_22726	NM_198197.1	UBE1C	518.397	658.359	939.208	6	154.587	21.3542	41	1	417.791	504.885	550.982	7	43.7665	15.6229	42	1	-15.5173	1	0.766884	0.0280718
ILMN_3827	NM_004093.2	EFNB2	761.914	941.329	1022.51	6	96.8222	28.5169	36	1	410.538	721.364	1130.89	7	225.895	25.6492	34	1	-13.0553	1	0.766325	0.0494842
ILMN_16610	NM_024646.1	ZYG11B	811.379	1130.53	1315.36	6	187.791	33.0452	42	1	718.257	866.077	1049.95	7	111.759	28.3394	42	1	-20.3037	1	0.766081	0.00932452
ILMN_14467	NM_000637.2	GSR	104.658	154.058	172.179	6	25.8316	7.8803	42	1	101.798	117.948	171.371	7	24.4392	7.1006	43	1	-15.9793	1	0.765608	0.025239
ILMN_6014	NM_002480.1	PPP1R12A	114.242	147.492	186.192	6	22.9044	7.78339	41	1	91.6576	112.622	125.778	7	14.3943	6.32133	46	1	-21.8338	1	0.76358	0.00655574
ILMN_10262	NM_003478.3	CUL5	221.984	306.905	388.907	6	64.4068	11.5946	42	1	180.558	234.146	264.015	7	27.8932	10.6425	38	1	-17.013	1	0.762927	0.0198929
ILMN_14413	NM_032717.3	HMFN0839	132.315	161.916	194.825	6	21.1727	6.23299	42	1	84.9313	123.192	195.558	7	36.2456	7.08183	36	1	-13.7208	1	0.760839	0.0424538
ILMN_3792	NM_033020.2	TRIM33	936.365	1060.84	1232.17	6	106.183	26.4501	52	1	663.875	806.018	1001.43	7	117.834	20.5827	49	1	-27.2844	1	0.759792	0.00186878
ILMN_138968	NM_005786.3	SDCCAG33	351.352	389.402	428.991	6	31.7139	12.2206	47	1	199.774	295.646	420.216	7	76.3286	10.6349	43	1	-17.5879	1	0.759231	0.0174263
ILMN_16293	NM_153377.3	LRIG3	625.558	713.515	840.623	6	83.1484	23.6309	44	1	462.816	541.458	667.974	7	73.7714	17.8688	47	1	-26.48	1	0.75886	0.00224905
ILMN_22932	NM_052932.1	TMEM123	1231.28	1667.01	2074.47	6	329.705	46.4344	46	1	1025.06	1263.21	1597.78	7	231.475	41.3845	41	1	-15.9828	1	0.75777	0.0252186
ILMN_137098	NM_005868.3	BET1	158.59	186.38	248.222	6	34.3148	8.7403	49	1	109.365	140.799	201.233	7	32.9012	7.05815	49	1	-14.853	1	0.75544	0.0327117
ILMN_3091	NM_014888.1	FAM3C	207.851	245.554	283.871	6	32.285	10.9515	43	1	136.293	185.331	266.362	7	56.3984	9.90063	41	1	-13.7892	1	0.754746	0.0417905
ILMN_11713	NM_024945.1	C9orf76	67.7394	89.8206	119.045	6	20.2446	6.48215	36	1	47.036	67.7378	94.7388	7	14.7897	5.34832	37	0.998588	-13.5393	1	0.754145	0.0442657
ILMN_14225	NM_001007278.1	RFP2	345.146	432.238	525.867	6	74.3919	14.1029	36	1	221.659	325.377	400.24	7	63.8883	13.2134	37	1	-17.5429	1	0.752773	0.0176081
ILMN_14362	NM_018452.2	C6orf35	17.036	21.8381	26.2019	6	3.54847	3.36353	38	0.990113	11.9619	16.4378	22.6987	7	3.72633	3.63288	40	0.970339	-16.5539	1	0.752712	0.0221113
ILMN_18324	NM_152281.1	SCYL1BP1	77.9502	96.5632	116.54	6	13.8401	4.973	42	1	58.0919	72.6833	92.5525	7	14.3792	5.27692	42	0.998588	-19.4606	1	0.752702	0.0113225
ILMN_25288	NM_013231.4	FLRT2	244.735	288.487	361.831	6	46.771	11.7915	42	1	147.034	217.032	309.764	7	52.8272	11.2913	37	1	-15.7665	1	0.752311	0.0265066
ILMN_12914	NM_015296.1	DOCK9	286.576	340.72	410.544	6	46.4341	12.8806	40	1	155.966	255.581	315.72	7	57.3359	10.2663	45	1	-18.4492	1	0.75012	0.0142917
ILMN_18684	NM_022374.1	ARL6IP2	179.821	239.08	332.474	6	59.4028	12.2143	40	1	110.625	179.277	216.994	7	36.198	7.76867	42	1	-13.2486	1	0.749862	0.0473308
ILMN_890	NM_006991.3	ZNF197	41.7507	54.5587	62.4771	6	6.97921	3.58802	45	0.998588	35.2702	40.7474	46.8245	7	4.33263	4.27223	38	0.998588	-29.4644	1	0.746854	0.00113126
ILMN_25062	NM_020648.3	TWSG1	33.9572	51.7948	68.7428	6	12.1833	4.56868	43	0.998588	27.8009	38.6432	53.954	7	9.23453	4.92317	39	0.998588	-13.1103	1	0.746083	0.0488614
ILMN_138959	NM_007345.1	ZNF236	37.0342	46.0145	61.0201	6	8.49175	4.71456	36	0.998588	23.5038	34.3281	43.4236	7	6.29749	4.6918	37	0.995763	-17.9968	1	0.746028	0.0158608
ILMN_21123	NM_152477.2	ZNF565	41.7288	68.0249	80.0752	6	15.2397	4.36898	42	0.998588	38.0496	50.7055	66.4718	7	11.2374	5.0988	42	0.998588	-14.2003	1	0.745396	0.0380166
ILMN_14791	NM_014920.2	ICK	257.084	335.253	413.197	6	56.7894	12.1048	44	1	192.757	248.909	292.785	7	34.6659	10.4786	43	1	-22.0363	1	0.742451	0.00625709
ILMN_24212	NM_012115.2	CASP8AP2	69.1579	95.991	121.059	6	18.0543	5.50619	42	1	45.0943	71.2145	89.812	7	16.5073	5.73833	38	0.998588	-15.9581	1	0.741887	0.0253623
ILMN_30248	NM_001889.2	CRYZ	723.722	886.332	1107.36	6	162.4	24.8421	37	1	454.592	657.106	962.112	7	201.734	22.9069	36	1	-13.2185	1	0.741377	0.0476598
ILMN_5817	NM_004915.3	ABCG1	372.058	489.151	559.784	6	71.0764	13.686	44	1	243.278	361.963	540.099	7	103.977	13.6819	48	1	-15.4987	1	0.739982	0.0281922
ILMN_12252	NM_004516.2	ILF3	211.644	276.707	363.91	6	53.1905	11.1028	38	1	126.813	204.758	283.182	7	61.514	8.79405	40	1	-13.2639	1	0.739981	0.0471643
ILMN_20430	NM_018348.4	FLJ11171	138.278	174.46	239.265	6	36.8199	7.72415	41	1	95.0334	128.985	201.945	7	36.7807	6.98328	35	1	-13.1641	1	0.739339	0.0482608
ILMN_18888	NM_014021.2	SSX2IP	58.3382	66.43	84.1201	6	9.14634	5.01592	39	0.998588	16.2189	49.0983	62.5209	7	16.0083	4.90663	36	0.998588	-14.0416	1	0.739098	0.0394314
ILMN_22430	NM_020795.2	NLGN2	113.173	160.072	184.636	6	27.9101	8.20773	48	1	84.8998	118.307	154.129	7	29.6558	6.62202	43	1	-16.0724	1	0.739086	0.0247037
ILMN_21814	NM_173510.1	FLJ33814	502.462	563.768	667.077	6	61.7673	18.2028	41	1	306.951	415.579	534.444	7	72.8068	13.7309	40	1	-26.184	1	0.737145	0.0024077
ILMN_20371	NM_177453.2	PAQR3	244.245	307.887	404.573	6	61.5271	13.3053	37	1	137.739	226.939	308.876	7	67.7523	10.4887	38	1	-13.2959	1	0.737085	0.0468181
ILMN_23803	NM_022828.2	YTHDC2	75.8158	110.866	161.904	6	32.6045	6.54442	41	1	63.5248	81.6689	100.315	7	11.3055	5.78042	41	0.998588	-13.2443	1	0.736645	0.0473775
ILMN_9102	NM_018490.1	LGR4	468.478	510.674	563.079	6	37.1524	18.9921	40	1	306.498	375.987	452.497	7	48.5222	17.0121	40	1	-37.5413	1	0.736256	0.000176147
ILMN_20230	NM_007034.3	DNAJB4	16.3431	26.0482	34.6939	6	6.67153	3.63197	40	0.992938	14.4692	19.1715	24.9326	7	3.68454	4.2696	41	0.973164	-14.1562	1	0.736001	0.0384047
ILMN_138390	NM_152306.2	UHRF2	68.6257	101.716	128.298	6	21.8463	5.40876	44	1	66.3162	74.8152	88.0525	7	7.93417	5.25738	44	0.998588	-19.5694	1	0.73553	0.0110424
ILMN_24598	NM_173468.2	MOBKL1A	64.1923	71.7668	83.4563	6	8.11392	6.85252	32	0.998588	38.8573	52.7609	66.8953	7	10.7872	6.35346	34	0.998588	-23.3028	1	0.735171	0.00467439
ILMN_26240	NM_001257.3	CDH13	191.572	256.485	307.269	6	37.2364	10.7999	42	1	143.935	188.55	257.57	7	40.3564	9.2475	41	1	-20.2143	1	0.735131	0.00951851
ILMN_14046	NM_007005.3	TLE4	66.4309	80.4033	108.96	6	14.6135	6.03205	38	1	54.3323	58.9037	77.8604	7	8.40938	5.57602	40	0.998588	-21.64	1	0.732603	0.00685488
ILMN_9732	NM_173547.2	TRIM65	55.4404	83.8331	113.077	6	22.6605	5.50438	42	1	41.374	61.1879	77.7026	7	13.1092	5.11224	41	0.998588	-13.3858	1	0.729878	0.0458583
ILMN_18752	NM_020440.2	PTGFRN	107.614	121.53	132.639	6	10.9824	6.01691	49	1	61.1974	88.5339	118.113	7	18.9975	5.53367	48	0.998588	-24.8477	1	0.728494	0.00327511
ILMN_15013	NM_152758.3	YTHDF3	259.076	290.507	323.495	6	24.7302	10.8802	43	1	154.34	211.216	310.632	7	50.4855	9.19655	38	1	-22.955	1	0.72706	0.00506412
ILMN_10396	NM_012382.1	OSRF	43.5054	57.8019	74.1471	6	10.9509	4.99371	42	0.998588	31.4339	42.0161	53.5569	7	8.46611	4.89729	36	0.998588	-18.6569	1	0.726898	0.0136241
ILMN_26230	NM_018420.1	SLC22A15	27.9612	43.3131	53.3172	6	12.0585	4.60883	36	0.998588	24.768	31.3782	35.1804	7	3.91447	4.332	41	0.995763	-15.1943	1	0.724451	0.0302394
ILMN_14125	NM_145014.1	HYLS1	83.2002	115.844	167.026	6	32.7136	6.41786	40	1	54.7276	83.7561	105.701	7	16.6056	5.50267	39	0.998588	-13.6534	1	0.723008	0.0431184
ILMN_12020	NM_001938.2	DR1	200.198	268.791	355.814	6	62.8154	11.3968	37	1	151.448	193.929	244.19	7	42.0814	8.31723	40	1	-15.7765	1	0.721486	0.0264452
ILMN_3339	NM_020159.1	SMARCAD1	306.926	380.54	547.092	6	92.0001	13.1287	51	1	176.933	274.126	373.252	7	65.3324	11.0152	42	1	-14.7919	1	0.720361	0.0331748
ILMN_2746	NM_173826.1	C3orf23	56.2268	75.0111	85.4068	6	10.3006	4.94814	40	0.998588	40.6483	54.0241	76.5822	7	12.4163	4.53498	42	0.998588	-21.3421	1	0.720215	0.00734159
ILMN_1274	NM_012240.1	SIRT4	61.0544	76.3884	91.5703	6	10.5697	5.08466	35	0.998588	32.8525	54.9525	66.6345	7	11.0535	5.36359	36	0.998588	-23.4605	1	0.719383	0.00450762
ILMN_1978	NM_017632.1	CARF	86.7646	114.678	170.308	6	32.8317	5.5362	44	1	59.2664	82.3925	117.484	7	19.042	5.03897	39	0.998588	-13.1001	1	0.718468	0.0489766
ILMN_8910	NM_001006657.1	WDR35	87.1035	101.53	127.775	6	19.2382	5.36135	46	1	47.8876	72.8883	104.633	7	21.0868	4.88701	42	0.998588	-15.6107	1	0.717899	0.0274746
ILMN_4634	NM_005220.2	DLX3	671.067	863.944	1032.77	6	162.181	25.608	47	1	271.758	616.078	859.127	7	183.699	25.5705	48	1	-15.74	1	0.713099	0.0266687
ILMN_1782	NM_181742.1	ORC4L	43.3797	54.5576	64.7234	6	8.08133	3.49379	44	0.998588	30.3703	38.9038	47.9112	7	6.0338	4.27705	41	0.998588	-26.7873	1	0.713078	0.00209542
ILMN_8919	NM_018963.3	BRWD1	26.6506	32.3515	37.592	6	4.14923	3.30852	42	0.998588	11.8987	22.9662	34.2532	7	7.95526	3.77573	43	0.984463	-16.0151	1	0.709896	0.025032
ILMN_21869	NM_004438.3	EPHA4	297.893	364.528	513.794	6	79.5845	11.1716	51	1	172.042	258.601	332.624	7	62.4886	9.67274	47	1	-16.7735	1	0.709413	0.0210207
ILMN_18278	NM_024423.1	DSC3	2813.51	3563.35	4985.16	6	860.904	96.3736	41	1	1336.1	2527.05	3221.65	7	654.679	69.6381	46	1	-15.0366	1	0.709178	0.0313576
ILMN_852	NM_152608.2	C1orf55	258.782	319.146	447.095	6	68.5601	11.2272	40	1	182.795	226.031	282.439	7	31.7495	10.7873	37	1	-20.954	1	0.708237	0.00802794
ILMN_7850	NM_024685.2	C12orf58	73.9828	100.189	128.986	6	19.0922	6.44768	35	1	47.4054	70.8647	114.44	7	22.9399	6.25532	33	0.998588	-15.1252	1	0.70731	0.0307243
ILMN_6510	NM_012413.3	QPCT	1070.69	1331.35	1769.13	6	271.959	32.9024	42	1	511.193	936.036	1586.28	7	346.47	27.9246	42	1	-13.4375	1	0.703073	0.0453162
ILMN_26914	NM_017644.3	KLHL24	67.1079	87.7961	110.485	6	19.7562	6.02238	38	1	46.0414	61.6232	110.148	7	22.1689	4.90816	45	0.998588	-13.2222	1	0.70189	0.0476186
ILMN_19506	NM_015000.1	STK38L	38.2037	57.3985	70.8026	6	11.4011	5.12159	35	0.998588	30.8156	40.2767	52.4423	7	8.687	4.78874	39	0.998588	-19.7515	1	0.701703	0.010589
ILMN_20213	NM_015032.1	APRIN	104.408	150.914	196.805	6	34.9967	6.74512	38	1	83.8444	105.602	134.698	7	17.7285	6.67549	39	1	-19.3209	1	0.69975	0.0116925
ILMN_2619	NM_014724.2	ZNF96	21.9847	33.2819	42.2537	6	8.07603	3.8313	47	0.998588	14.629	23.103	35.7648	7	7.28242	4.16928	45	0.984463	-14.4582	1	0.694161	0.0358245
ILMN_29172	NM_001029997.1	ZNF181	34.2902	40.9253	44.8284	6	3.77901	4.07667	35	0.998588	13.9677	28.3387	39.8408	7	11.5213	5.35117	40	0.99435	-15.6642	1	0.692449	0.0271383
ILMN_25536	NM_002386.2	MC1R	209.757	261.08	415.998	6	79.0071	9.35125	38	1	124.682	180.586	278.708	7	51.5385	10.3265	35	1	-13.0783	1	0.691688	0.0492237
ILMN_8258	NM_000222.1	KIT	508.994	614.935	811.664	6	122.357	17.8527	43	1	172.899	425.138	652.24	7	142.734	16.9041	40	1	-15.6763	1	0.691354	0.0270628
ILMN_9592	NM_001126.2	ADSS	75.8191	100.497	160.592	6	31.0601	6.86586	47	1	51.5042	69.41	102.123	7	18.3134	5.66463	49	0.998588	-13.3177	1	0.690667	0.0465837
ILMN_21203	NM_033319.1	C1orf155	27.7272	37.7857	45.0652	6	7.40694	3.92713	42	0.998588	19.1989	26.0683	32.4418	7	4.62978	4.25993	39	0.988701	-22.8827	1	0.689899	0.00514908
ILMN_18966	NM_001499.2	GLE1L	46.2979	56.4124	82.8848	6	13.774	4.10525	41	0.998588	26.7286	38.9187	63.0017	7	12.2347	3.54891	47	0.998588	-14.7363	1	0.689896	0.0336021
ILMN_2313	NM_015436.2	RCHY1	38.6175	50.349	61.9709	6	8.6651	4.00801	40	0.998588	21.0026	34.6979	47.3029	7	8.73494	4.16148	35	0.995763	-20.979	1	0.689148	0.00798187
ILMN_5164	NM_020774.2	MIB1	38.1371	45.7079	51.4694	6	6.20739	4.17216	39	0.998588	24.5137	31.4582	40.04	7	6.12405	4.46801	37	0.995763	-27.9623	1	0.688244	0.00159871
ILMN_15147	NM_014423.2	AFF4	189.175	322.147	473.478	6	101.132	12.7415	39	1	158.859	220.089	306.278	7	52.1564	10.1751	39	1	-14.0891	1	0.683194	0.0390023
ILMN_1069	NM_030622.6	CYP2S1	69.4369	86.9976	93.8117	6	9.02205	4.94691	39	1	31.7521	59.2648	75.5388	7	16.3768	4.90689	42	0.998588	-24.4206	1	0.681223	0.00361357
ILMN_5772	NM_001010853.1	ACY1L2	79.6473	108.733	148.037	6	23.8953	7.17979	35	1	50.0539	74.037	98.3555	7	14.9689	5.42545	46	0.998588	-20.6658	1	0.680906	0.00857877
ILMN_9456	NM_016307.3	PRRX2	1167.84	1762.52	2326.63	6	427.706	44.0676	45	1	920.258	1197.91	1796.16	7	315.942	33.9811	44	1	-17.1277	1	0.679658	0.0193744
ILMN_25508	NM_206919.1	ARL9	90.6252	141.276	207.602	6	41.0374	8.08057	35	1	56.6213	96.0016	127.875	7	23.9214	5.53567	37	1	-15.1388	1	0.679532	0.0306279
ILMN_24495	NM_004375.2	COX11	38.769	45.7592	57.9194	6	7.52905	4.13352	38	0.998588	15.6492	30.9415	38.9244	7	7.85309	3.85439	40	0.99435	-22.6964	1	0.676181	0.00537478
ILMN_7016	NM_017938.2	FAM70A	17.7368	22.3913	26.609	6	2.84593	3.96011	35	0.991525	6.03395	15.0953	22.464	7	5.62961	3.92303	36	0.963277	-18.1223	1	0.674159	0.0154088
ILMN_27140	NM_001017928.2	CCDC58	238.776	344.821	428.715	6	72.2659	11.6807	46	1	136.238	231.387	320.447	7	66.6133	9.74031	42	1	-18.75	1	0.671035	0.0133352
ILMN_8504	NM_007006.2	NUDT21	290.903	431.415	616.324	6	116.827	15.9252	42	1	164.913	288.94	388.671	7	80.8119	13.4171	36	1	-16.0074	1	0.66975	0.0250761
ILMN_11805	NM_003408.1	ZFP37	67.1059	87.3506	109.179	6	14.414	4.67707	47	1	38.7254	58.3383	88.8167	7	16.9815	4.74218	43	0.998588	-21.3988	1	0.667864	0.0072464
ILMN_19964	NM_145176.1	SLC2A12	74.3898	91.2811	103.248	6	10.6698	5.51561	36	1	26.2803	60.8133	88.807	7	22.6658	4.86946	36	0.998588	-19.2236	1	0.66622	0.0119574
ILMN_16239	NM_014011.4	SOCS5	42.2622	66.5746	98.8442	6	22.9253	3.97626	47	0.998588	30.757	44.2268	57.3769	7	10.1744	3.81679	43	0.998588	-14.0494	1	0.664319	0.0393608
ILMN_136965	NM_003781.2	B3GALT3	48.2038	70.5849	83.7926	6	14.8867	6.12684	32	0.998588	18.4642	46.8822	77.9544	7	21.3185	5.30604	32	0.998588	-13.6249	1	0.664196	0.043402
ILMN_28981	NM_177423.1	PPFIA1	29.7954	46.9053	59.1139	6	11.1421	3.86654	41	0.999996	21.5907	31.1017	48.5316	7	10.305	4.15923	42	0.999951	-14.7148	1	0.663074	0.0337693
ILMN_1864	NM_024612.3	DHX40	41.1284	47.1525	56.3608	6	6.34661	4.15281	44	0.998588	15.2059	31.1387	42.7578	7	9.5528	4.07724	40	0.99435	-22.9473	1	0.660383	0.00507307
ILMN_2030	NM_033300.2	LRP8	25.7735	42.4862	64.7889	6	13.5189	3.9216	40	0.998588	17.6317	28.0207	36.0367	7	6.20694	3.98468	40	0.99435	-15.6756	1	0.659525	0.0270671
ILMN_29460	NM_018196.1	TMLHE	10.1913	17.6336	26.203	6	5.28483	2.87257	44	0.998404	4.92915	11.5943	17.18	7	4.38007	3.07154	44	0.979028	-13.5192	1	0.657512	0.0444709
ILMN_28352	NM_021107.1	MRPS12	26.8964	33.0355	42.2605	6	5.74238	4.11368	42	0.998588	6.89121	21.7086	32.5414	7	9.52745	3.78625	38	0.983051	-15.5713	1	0.657129	0.0277246
ILMN_23333	NM_052860.1	ZNF300	16.137	22.4936	28.6171	6	4.87666	3.11179	40	0.991525	9.2073	14.7693	21.621	7	4.50428	3.40306	38	0.960452	-18.9343	1	0.6566	0.0127812
ILMN_826	NM_016631.2	C21orf66	16.6438	28.9482	39.8975	6	8.0153	3.23244	44	0.992938	10.7141	18.933	25.4744	7	5.39356	3.51033	44	0.973164	-16.7055	1	0.65403	0.0213525
ILMN_26857	NM_004655.2	AXIN2	652.168	975.668	1396.88	6	255.603	27.77	38	1	504.033	636.253	742.993	7	104.332	20.237	44	1	-20.9751	1	0.65212	0.007989
ILMN_8870	NM_001179.2	ART3	33.068	60.1683	76.5082	6	16.2182	3.81349	52	0.998588	21.2986	38.9614	63.8203	7	14.791	4.68676	44	0.998588	-15.0403	1	0.64754	0.031331
ILMN_25889	NM_018693.2	FBXO11	14.9713	28.2327	43.9816	6	10.1685	4.01756	35	0.992938	13.8016	18.2565	23.5912	7	3.36377	3.4856	38	0.973164	-14.9857	1	0.646644	0.0317269
ILMN_12970	NM_153263.1	ZNF549	57.6543	66.1272	87.7422	6	12.7747	4.9358	44	0.998588	31.9904	42.4002	52.9018	7	7.71648	4.5883	41	0.998588	-27.7638	1	0.641192	0.00167347
ILMN_14292	NM_003410.2	ZFX	22.6892	40.7107	52.9288	6	12.2992	3.92691	38	0.998588	17.8543	26.0999	34.9162	7	6.07194	4.19729	38	0.988701	-17.5157	1	0.641107	0.0177184
ILMN_22284	NM_007269.1	STXBP3	268.907	388.156	620.263	6	127.554	14.0133	41	1	202.327	248.798	330.804	7	47.1509	10.8393	42	1	-16.8478	1	0.640974	0.0206641
ILMN_138170	NM_001001873.2	LOC283174	14.0545	35.44	54.4917	6	13.0019	3.665	41	0.998588	14.2649	22.6834	30.8672	7	6.53536	4.86158	34	0.984463	-13.6981	1	0.640051	0.0426771
ILMN_16424	NM_021977.2	SLC22A3	35.8751	51.2553	71.4626	6	15.2465	4.95258	38	0.998588	21.5036	32.5704	50.5542	7	10.7249	3.93441	41	0.995763	-15.9815	1	0.635454	0.0252259
ILMN_23991	NM_001001995.1	GPM6B	294.613	409.384	529.274	6	101.981	13.1645	47	1	112.775	259.746	357.97	7	87.7053	9.69007	45	1	-17.9935	1	0.63448	0.0158725
ILMN_26446	NM_203406.1	LOC153364	54.0213	88.5513	143.54	6	29.5548	6.95838	44	1	40.5409	55.9756	69.817	7	9.0655	5.15996	38	0.998588	-17.5131	1	0.632126	0.0177291
ILMN_13548	NM_022899.3	ACTR8	49.8446	62.28	73.8938	6	9.80168	4.59765	38	0.998588	27.4338	39.1131	53.4939	7	9.3396	4.32084	39	0.998588	-29.4394	1	0.62802	0.00113778
ILMN_26497	NM_014611.1	MDN1	16.4413	30.9448	44.5936	6	10.4524	4.14266	43	0.997175	10.0219	19.4294	28.6625	7	6.57608	4.13841	39	0.973164	-14.6722	1	0.627873	0.0341024
ILMN_15084	NM_133466.1	ZNF545	48.0367	80.7854	109.869	6	24.3	5.45434	29	1	20.8343	50.6231	79.4974	7	20.6184	5.58177	32	0.998588	-14.714	1	0.626637	0.0337751
ILMN_14068	NM_006783.2	GJB6	385.08	443.166	559.945	6	66.8507	12.9791	46	1	84.2839	277.465	504.314	7	150.391	14.4446	48	1	-15.1829	1	0.626097	0.0303185
ILMN_8130	NM_006969.2	ZNF28	30.4055	37.5837	53.1831	6	7.96456	4.57059	44	0.998588	7.49796	23.4981	34.9719	7	9.55838	3.5073	41	0.984463	-18.0492	1	0.625221	0.0156704
ILMN_1748	NM_001005290.2	PSRC1	56.8481	72.5813	99.9143	6	15.619	5.13759	44	0.998588	17.9919	45.3732	68.1146	7	16.5271	4.66788	47	0.998588	-19.4407	1	0.625136	0.0113745
ILMN_26198	NM_020354.2	ENTPD7	24.1919	32.0518	39.0186	6	5.34112	3.12432	42	0.997175	11.0588	19.8069	26.146	7	4.94684	3.95049	36	0.978814	-28.941	1	0.617965	0.00127615
ILMN_137064	NM_001010879.1	ZIK1	38.326	58.966	78.2338	6	14.5054	4.88113	35	0.998588	21.2086	35.9847	71.5502	7	16.6459	4.09936	35	0.998588	-16.3027	1	0.610262	0.0234276
ILMN_17191	NM_145312.2	ZNF485	45.304	70.5426	116.113	6	26.7628	5.92346	45	0.998588	28.2495	42.9665	56.2887	7	11.5258	4.22315	44	0.998588	-15.1808	1	0.609086	0.0303335
ILMN_138168	NM_022841.2	RFXDC2	32.2045	43.2034	56.4406	6	10.4993	4.16357	47	0.998588	18.8444	26.2494	41.0912	7	7.29375	3.58153	46	0.990113	-22.4685	1	0.607577	0.00566437
ILMN_27502	NM_152314.1	MGC34830	48.4329	68.4803	85.4699	6	12.4315	4.2289	43	0.998588	13.704	41.5975	82.9569	7	23.1452	3.89295	43	0.998588	-15.595	1	0.607437	0.0275739
ILMN_18026	NM_012469.2	C20orf14	118.496	142.521	158.114	6	14.7825	8.92525	42	1	25.937	86.4	174.963	7	59.6391	8.15579	42	0.998588	-13.259	1	0.606226	0.0472174
ILMN_6642	NM_001167.2	BIRC4	41.4946	52.1093	75.0448	6	11.7608	4.6049	42	0.998588	11.2996	31.5411	56.0112	7	15.7499	4.3816	43	0.99435	-16.2769	1	0.605287	0.0235674
ILMN_21050	NM_001007023.1	DIO2	342.763	653.805	892.635	6	221.44	24.0265	34	1	149.809	392.964	626.433	7	170.969	16.0303	44	1	-14.5136	1	0.601042	0.0353708
ILMN_11605	NM_173607.2	C14orf24	71.4235	125.216	204.7	6	49.3599	6.91629	40	1	53.3657	75.216	107.366	7	23.7636	5.88046	39	0.998588	-14.4442	1	0.60069	0.0359402
ILMN_16859	NM_012124.1	CHORDC1	39.7493	68.9677	114.837	6	29.6866	5.18229	34	0.998588	27.4274	41.2501	58.5774	7	10.5826	5.26925	31	0.998588	-13.907	1	0.598108	0.0406724
ILMN_25670	NM_015097.1	CLASP2	80.6748	125.125	202.196	6	44.9599	6.25375	45	1	40.9989	74.5488	126.724	7	28.1105	5.47355	42	0.998588	-15.103	1	0.595795	0.0308819
ILMN_8216	NM_001010898.1	SLC6A17	40.2189	69.0815	95.8681	6	25.4806	5.57074	39	0.998588	19.2103	41.1065	80.2654	7	20.045	4.52473	38	0.998588	-13.134	1	0.595044	0.0485957
ILMN_17145	NM_139160.1	LOC91614	19.3419	23.3227	28.8967	6	3.5205	3.106	45	0.991525	11.4362	13.7835	15.9363	7	1.65599	3.47695	41	0.956215	-43.0703	1	0.590991	4.93144e-05
ILMN_4286	NM_173462.2	PAPLN	214.035	379.68	465.071	6	98.4409	13.8734	38	1	78.6768	224.106	344.326	7	94.0199	10.6184	44	1	-18.4899	1	0.59025	0.0141584
ILMN_2302	NM_018375.2	SLC39A9	23.5662	34.2676	48.6058	6	8.53029	3.73721	37	0.998588	8.18927	20.1418	48.4653	7	13.2213	3.87608	37	0.977401	-13.3105	1	0.58778	0.0466604
ILMN_7453	NM_023940.2	RASL11B	60.5548	92.9729	122.545	6	23.6346	5.99186	37	1	30.7211	54.551	89.102	7	24.2144	5.84123	40	0.998588	-18.2725	1	0.586741	0.0148851
ILMN_24005	NM_015464.1	SOSTDC1	229.667	325.414	430.486	6	77.7726	10.9225	43	1	58.3487	190.468	365.558	7	112.852	9.69864	38	1	-15.0177	1	0.58531	0.0314944
ILMN_24571	NM_153809.1	TAF1L	38.4643	48.831	59.6522	6	8.32022	3.87557	46	0.998588	6.40866	28.5307	50.1125	7	16.7645	3.95864	39	0.99435	-16.7282	1	0.584274	0.0212411
ILMN_21628	NM_012425.3	RSU1	49.0656	66.9431	102.264	6	19.5802	5.3992	42	0.998588	20.3848	39.0916	76.9926	7	19.3679	5.59614	38	0.998588	-15.8566	1	0.583953	0.0259623
ILMN_27652	NM_004071.2	CLK1	51.8548	68.3865	86.9976	6	12.4025	4.72921	40	0.998588	18.8282	39.8235	63.1395	7	17.4705	5.43789	39	0.998588	-21.802	1	0.58233	0.00660382
ILMN_6137	NM_001248.1	ENTPD3	55.1576	67.478	80.4241	6	8.53275	4.70706	42	0.998588	22.154	38.8989	53.0723	7	10.7965	4.34155	36	0.998588	-35.474	1	0.576468	0.000283529
ILMN_17001	NM_152730.3	C6orf170	26.8442	39.1549	67.8909	6	16.1997	3.77339	42	0.998588	10.7457	22.4772	33.62	7	10.6627	3.381	42	0.983051	-13.2027	1	0.574058	0.047833
ILMN_2907	NM_001029858.1	SLC35F1	31.1657	46.9166	59.8461	6	11.5323	4.1151	34	0.998588	13.478	26.8221	42.5033	7	10.9573	4.08396	36	0.991525	-20.8716	1	0.571697	0.00818156
ILMN_26680	NM_019845.2	RPRM	31.7262	57.2839	75.2477	6	16.5869	4.76351	36	0.998588	20.4006	32.654	55.3342	7	11.5442	4.17239	42	0.995763	-20.3281	1	0.570038	0.00927244
ILMN_18320	NM_002072.2	GNAQ	42.8046	57.8919	84.1469	6	14.4897	4.26338	41	0.998588	16.2044	32.7543	70.2861	7	19.2282	4.16339	39	0.995763	-16.2395	1	0.565784	0.0237709
ILMN_19634	NM_198990.3	NAPE-PLD	26.4718	52.2427	85.0064	6	21.9492	4.29828	45	0.998588	20.2529	29.5538	44.617	7	8.78095	3.83614	39	0.99435	-15.4872	1	0.565702	0.0282671
ILMN_15389	NM_007281.1	SCRG1	88.2212	120.446	155.556	6	21.5754	5.83047	40	1	24.855	67.978	101.801	7	28.1093	5.06455	37	0.998588	-24.7114	1	0.564386	0.00337955
ILMN_478	NM_016374.4	ARID4B	14.2574	22.3436	38.4772	6	8.72847	3.41427	43	0.991525	5.64115	12.5633	24.1734	7	6.07687	3.77928	44	0.944915	-14.3411	1	0.562277	0.0368035
ILMN_12972	NM_033102.1	SLC45A3	58.5465	115	156.417	6	38.5017	6.02103	42	1	25.6457	64.5679	120.122	7	36.8625	4.97685	36	0.998588	-14.6058	1	0.56146	0.0346275
ILMN_550	NM_001001994.1	GPM6B	74.7482	116.805	161.116	6	33.6047	5.64799	43	0.997702	27.7608	65.5623	103.147	7	24.668	5.53977	41	0.925113	-17.9289	1	0.561297	0.0161106
ILMN_19003	NM_016216.2	DBR1	25.1629	48.0926	72.3014	6	16.3075	3.88605	41	0.998588	8.1262	26.2055	37.9201	7	10.967	3.68422	37	0.988701	-18.254	1	0.544897	0.0149487
ILMN_24364	NM_153464.1	ILF3	25.8339	36.0205	52.6272	6	9.40211	4.87007	36	0.998588	7.38519	19.5371	29.6493	7	7.54745	4.49941	33	0.977401	-23.1121	1	0.542388	0.00488421
ILMN_30050	NM_031866.1	FZD8	33.8316	44.1088	54.5417	6	8.78574	4.5945	36	0.998588	11.1471	23.8976	40.4441	7	10.3061	4.14474	35	0.984463	-25.0604	1	0.541788	0.00311859
ILMN_6575	NM_152780.2	FLJ14503	18.3442	31.68	42.3106	6	8.05723	3.35685	45	0.997175	3.81719	17.1318	32.9347	7	11.8083	3.39572	41	0.970339	-15.6492	1	0.540777	0.0272318
ILMN_13881	NM_014862.3	ARNT2	33.2056	47.3894	62.1309	6	10.616	4.35907	36	0.998588	7.28623	25.5685	38.6202	7	12.1728	4.35371	38	0.988701	-22.3711	1	0.53954	0.00579282
ILMN_5588	NM_003618.2	MAP4K3	71.9302	118.909	217.408	6	53.3851	5.1073	45	1	37.6266	64.0624	106.362	7	26.7319	5.12518	46	0.998588	-14.5417	1	0.538751	0.0351423
ILMN_7770	NM_001008223.1	C1QL4	12.3454	20.9594	28.4763	6	5.70956	3.5059	41	0.990113	3.75341	11.2774	21.0579	7	5.94084	3.21657	38	0.936441	-19.036	1	0.538059	0.0124853
ILMN_17319	NM_033119.3	NKD1	14.8017	27.0927	42.2993	6	11.9371	3.47849	41	0.992938	8.35852	14.4979	24.1949	7	4.98299	4.08751	39	0.960452	-15.7502	1	0.535122	0.0266058
ILMN_13951	NM_024803.1	TUBAL3	9.12897	22.5967	34.6259	6	9.38051	3.04726	41	0.991525	3.69346	11.9845	21.3748	7	5.7062	3.2485	41	0.94209	-15.3772	1	0.530365	0.028992
ILMN_14429	NM_003507.1	FZD7	39.5808	108.26	141.601	6	50.2248	5.60623	41	1	23.6674	57.4162	106.789	7	29.7385	5.56851	36	0.998588	-13.4917	1	0.530355	0.0447542
ILMN_13621	NM_006364.2	SEC23A	26.0718	35.6875	50.4357	6	9.44192	3.59489	41	0.998588	4.77781	18.8426	41.6943	7	11.9207	3.78069	45	0.971751	-17.524	1	0.527989	0.0176849
ILMN_28574	NM_198887.1	NUP43	25.347	32.9194	40.3638	6	6.18046	3.63201	43	0.998588	7.25022	17.3507	29.4991	7	7.98548	3.40732	41	0.970339	-25.8762	1	0.527066	0.0025845
ILMN_22317	NM_000373.1	UMPS	12.129	29.7034	48.9852	6	14.3799	3.64947	34	0.992938	5.49936	15.5597	28.7321	7	7.69177	4.07039	35	0.968927	-13.4776	1	0.523836	0.0448992
ILMN_29672	NM_016180.3	SLC45A2	24.5033	42.8152	66.1038	6	18.2997	3.66653	47	0.999991	9.16539	22.1817	38.4975	7	12.8973	3.58954	41	0.999273	-13.3159	1	0.51808	0.0466026
ILMN_7417	NM_001609.2	ACADSB	28.0382	33.0973	39.3787	6	4.31601	3.48242	41	0.998588	8.91772	16.8695	23.1491	7	4.84755	3.65791	43	0.970339	-42.4731	1	0.509694	5.65839e-05
ILMN_12894	NM_022122.2	MMP27	37.0429	124.129	221.687	6	69.3437	6.83096	38	1	37.596	62.8624	90.4546	7	22.4624	5.34336	43	0.998588	-13.1536	1	0.506428	0.0483774
ILMN_15329	NM_178233.1	OTOP3	25.5168	42.1208	59.1627	6	11.7095	4.66561	38	0.998588	11.3404	20.7237	28.3155	7	6.14581	3.61668	45	0.983051	-28.4522	1	0.492006	0.00142818
ILMN_8920	NM_025074.3	FRAS1	53.6061	84.8303	128.951	6	27.776	4.53636	36	1	24.3578	41.5067	85.1514	7	20.4104	4.96234	37	0.998588	-21.0323	1	0.489291	0.00788434
ILMN_7070	NM_015358.1	MORC3	35.5525	64.3777	109.884	6	26.0466	4.56047	40	0.998588	18.5604	31.0762	55.9527	7	12.5507	4.14451	44	0.99435	-19.2914	1	0.482717	0.0117723
ILMN_19900	NM_020747.1	ZNF608	4.08872	21.5264	39.5572	6	12.9862	3.5627	41	0.991525	1.515	10	15.1802	7	4.78812	3.37736	40	0.898305	-15.2998	1	0.464546	0.0295137
ILMN_21743	NM_000304.2	PMP22	22.3962	32.667	48.5472	6	8.92247	4.39526	35	0.998588	1.97242	15.1189	43.3692	7	15.044	3.97334	37	0.957627	-15.2733	1	0.462819	0.029694
ILMN_138594	NM_002600.2	PDE4B	11.8884	21.7939	51.604	6	15.6704	3.1584	43	0.991525	-11.938	10	17.4969	7	9.90465	3.09295	46	0.668079	-16.6379	1	0.458844	0.0216874
ILMN_29516	NM_032246.3	RKHD3	9.39483	22.0304	35.0771	6	9.13823	2.78079	44	0.991525	-0.801319	10	29.6171	7	10.7785	3.04024	45	0.90678	-13.721	1	0.453918	0.0424518
ILMN_11548	NM_000088.2	COL1A1	568.445	4562.14	7138.76	6	2489.33	128.499	44	1	643.552	2064.11	3910.78	7	1203.33	67.3418	35	1	-14.2566	1	0.452443	0.0375267
ILMN_9212	NM_153321.1	PMP22	84.0509	108.322	154.986	6	27.4467	7.08082	38	1	5.07956	48.6984	144.779	7	49.2726	5.74075	39	0.998588	-16.2684	1	0.449571	0.0236133
ILMN_16044	NM_000372.3	TYR	207.642	528.52	870.675	6	289.485	17.3406	50	1	67.6416	233.615	529.353	7	153.534	9.99489	53	1	-14.1342	1	0.442017	0.038599
ILMN_6184	NM_014789.1	ZNF623	13.1375	22.824	40.2525	6	9.87034	3.48934	36	0.991525	1.9879	10	18.8391	7	6.69438	3.56901	33	0.912429	-17.8221	1	0.438135	0.0165116
ILMN_1597	NM_198452.1	PNCK	60.3831	234.02	438.834	6	158.059	8.55987	43	1	76.3697	100.946	141.032	7	21.5036	6.16242	42	1	-13.1553	1	0.431356	0.0483585
ILMN_12637	NM_030660.2	ATXN3	13.1242	23.5802	34.883	6	9.22101	3.28537	39	0.991525	3.24427	10	9.01657	7	2.33374	3.32088	42	0.805085	-34.4241	1	0.424085	0.000361067
ILMN_10543	NM_022068.1	FAM38B	29.0959	53.0223	84.5319	6	22.2919	4.81947	40	0.998588	1.49915	22.3647	53.2987	7	16.9544	4.21341	35	0.983051	-17.7576	1	0.421798	0.0167585
ILMN_24616	NM_022469.3	GREM2	9.46868	35.777	62.2833	6	21.2748	3.7303	39	0.998588	3.00974	14.8515	29.1573	7	9.49019	3.6012	39	0.960452	-14.1929	1	0.415113	0.0380812
ILMN_12691	NM_014951.1	ZNF365	52.8744	84.8379	116.694	6	23.4532	4.29406	49	1	13.0998	33.3706	71.218	7	22.8539	3.64498	48	0.995763	-26.8052	1	0.393345	0.0020868
ILMN_8155	NM_000275.1	OCA2	125.083	211.415	352.296	6	95.2227	9.79	41	1	23.7683	81.2073	171.778	7	46.6692	5.57207	39	0.998588	-20.821	1	0.384113	0.00827756
ILMN_8588	NM_003833.2	MATN4	4.24584	26.2551	43.5416	6	14.6226	3.39547	42	0.992938	-0.00365067	10	18.604	7	5.88798	3.36549	41	0.896893	-18.42	1	0.380878	0.0143879
ILMN_10847	NM_013377.2	PDZRN4	5.38926	48.0856	72.1556	6	23.8623	4.11254	40	0.998588	2.81178	18.1808	41.6801	7	13.6199	3.37337	41	0.970339	-17.8819	1	0.378092	0.0162859
ILMN_28602	NM_001007538.1	TMEM46	36.2574	69.7677	117.677	6	35.8225	5.06607	42	0.998588	7.34739	25.7825	79.5228	7	26.0407	5.91022	38	0.984463	-15.7705	1	0.369548	0.0264817
ILMN_20458	NM_002594.2	PCSK2	10.925	28.3961	51.446	6	14.498	4.29162	35	0.992938	3.03053	10.4508	22.6347	7	7.482	3.7046	39	0.930791	-18.1904	1	0.368036	0.0151691
ILMN_23388	NM_006087.2	TUBB4	10.1601	30.3565	62.4402	6	19.3671	3.44672	39	0.995763	2.363	10.8786	20.1076	7	6.02891	3.39231	43	0.936441	-15.5926	1	0.358361	0.027589
ILMN_138374	NM_004472.1	FOXD1	8.54769	90.1485	143.024	6	58.0475	4.48588	46	1	6.37257	32.1225	102.3	7	34.7738	4.59435	46	0.99435	-13.2163	1	0.356329	0.0476836
ILMN_138520	NM_000530.3	MPZ	13.9257	175.715	248.559	6	85.6135	8.57582	43	1	21.1675	60.3817	112.286	7	32.2755	5.32964	42	0.998588	-21.6517	1	0.343634	0.00683648
ILMN_12739	NM_004378.1	CRABP1	55.5866	145.777	210.932	6	55.4884	8.40045	41	1	-3.52459	49.5488	102.431	7	40.1847	5.17178	35	0.998588	-23.9665	1	0.339894	0.00401194
ILMN_9683	NM_021948.3	BCAN	62.1227	130.73	174.406	6	42.1612	6.56915	42	1	15.2468	44.0612	110.914	7	34.124	4.90571	37	0.998588	-27.5517	1	0.33704	0.00175724
ILMN_1847	NM_181783.1	TMTC3	11.0602	31.2407	66.7559	6	23.7507	3.87915	40	0.995763	-0.877384	10	19.4061	7	6.98524	3.89954	35	0.913842	-13.6024	1	0.320095	0.0436279
ILMN_14231	NM_006890.1	CEACAM7	9.32835	51.6373	82.1682	6	29.5552	4.14762	38	0.998588	2.15798	16.4743	45.1895	7	17.0192	4.13043	36	0.967514	-16.7153	1	0.319039	0.0213045
ILMN_5535	NM_030590.1	MATN4	19.3178	198.891	374.086	6	132.641	11.0024	42	1	35.4847	63.4403	120.936	7	32.4098	5.86297	44	0.998588	-16.306	1	0.31897	0.0234102
ILMN_14396	NM_001014447.1	CPZ	8.76979	155.244	234.523	6	80.7458	11.1643	38	1	17.6622	48.6491	109.927	7	30.1257	5.62075	37	0.998588	-21.1764	1	0.313372	0.00762718
ILMN_4787	NM_022843.2	PCDH20	9.97651	88.4333	161.5	6	60.8884	4.77306	36	1	4.85145	26.4553	72.2667	7	24.9376	4.2138	38	0.990113	-15.1154	1	0.299155	0.0307939
ILMN_13428	NM_002677.3	PMP2	21.2637	76.854	112.573	6	33.643	5.27067	38	1	0.50885	21.2727	48.615	7	17.8544	3.93054	36	0.983051	-25.3703	1	0.276794	0.00290381
ILMN_10469	NM_006198.2	PCP4	50.7151	453.328	928.651	6	337.953	13.8413	38	1	11.1542	125.419	296.819	7	93.726	7.31655	40	1	-15.1086	1	0.276663	0.0308415
ILMN_7585	NM_007191.2	WIF1	0.917839	38.0915	70.3935	6	28.1304	5.27645	36	0.998588	0.547375	10	21.1251	7	7.64479	3.81351	37	0.913842	-15.9092	1	0.262526	0.0256495
ILMN_28881	NM_006587.2	CORIN	13.5636	204.679	397.253	6	157.226	9.52321	39	1	12.7024	53.5338	137.502	7	52.3065	4.85558	40	0.998588	-14.5921	1	0.26155	0.034737
ILMN_28203	NM_004789.3	LHX2	133.211	402.036	871.714	6	310.744	14.4643	44	1	-3.36375	63.8526	296.956	7	107.713	6.1162	37	0.998588	-16.9462	1	0.158823	0.0202013
